# Supplementary material for: Transcriptome Analysis of Medicinal Plant Salvia miltiorrhiza and Identification of Genes Related to Tanshinone Biosynthesis
Source: PLoS One. 2013 Nov 19;8(11):e80464. doi: 10.1371/journal.pone.0080464 (PMC3834075; doi:10.1371/journal.pone.0080464)
Supplement: Table S1 — Functional classification of metabolic pathways related to secondary metabolism by KEGG. (XLSX) [file pone.0080464.s002.xlsx]

## Sheet: Sheet1
Table S1: Functional classification of metabolic pathways related to secondary metabolism by KEGG
Pathway related to terpenoids	pathway ID	unigene number
Terpenoid backbone biosynthesis	ko00900	94
Monoterpenoid biosynthesis	ko00902	20
Sesquiterpenoid and triterpenoid biosynthesis	ko00909	37
Diterpenoid biosynthesis	ko00904	20
Total number of redundancy		168
Biosynthesis of other secondary metabolites	pathway ID	unigene number
Phenylpropanoid biosynthesis	ko00940	179
Stilbenoid, diarylheptanoid and gingerol biosynthesis	ko00945	126
Flavonoid biosynthesis	ko00941	54
Flavone and flavonol biosynthesis	ko00944	16
Streptomycin biosynthesis	ko00521	24
Tropane, piperidine and pyridine alkaloid biosynthesis	ko00960	14
Isoquinoline alkaloid biosynthesis	ko00950	9
Novobiocin biosynthesis	ko00401	7
Glucosinolate biosynthesis	ko00966	11
Caffeine metabolism	ko00232	11
Betalain biosynthesis	ko00965	3
Butirosin and neomycin biosynthesis	ko00524	4
Indole alkaloid biosynthesis	ko00901	3
Anthocyanin biosynthesis	ko00942	1
Total number of redundancy		389
