# Supplementary material for: Transcriptome Analysis of Medicinal Plant Salvia miltiorrhiza and Identification of Genes Related to Tanshinone Biosynthesis
Source: PLoS One. 2013 Nov 19;8(11):e80464. doi: 10.1371/journal.pone.0080464 (PMC3834075; doi:10.1371/journal.pone.0080464)
Supplement: Table S2 — List of unigenes expressed more abundantly in S. miltiorrhiza leaf. (XLSX) [file pone.0080464.s003.xlsx]

## Sheet: Sheet1
Table S2: List of unigenes expressed more abundantly in S. miltiorrhiza leaf
Unigene	Length	Reads No. in leaf	Reads No. in root	P-Value	FDR	leaf_RPKM	root_RPKM	Annotation
isotig01000	1307	40	0	1.68548e-12	6.64035e-11	65.0165	0	zeaxanthin epoxidase
isotig02857	937	197	35	9.6356e-28	7.91316e-26	446.648	82.015	YggT family protein
isotig13818	397	17	1	9.86616e-05	0.00143072	90.9699	5.53063	xylose isomerase
isotig04248	790	14	0	7.64893e-05	0.00115624	37.6478	0	xyloglucan:xyloglucosyl transferase
isotig09500	541	18	2	0.000286486	0.00379726	70.6829	8.11704	xyloglucan 6-xylosyltransferase
isotig04254	790	34	8	6.3341e-05	0.000968907	91.4305	22.2345	Xaa-Pro dipeptidase
isotig00615	1495	100	0	3.60583e-30	3.10435e-28	142.101	0	WRKY transcription factor 33
isotig04161	797	39	9	1.48565e-05	0.000256842	103.955	24.7941	WRKY transcription factor 33
isotig10183	518	120	2	8.59693e-33	7.95669e-31	492.142	8.47745	WD repeat-containing protein 68
isotig05115	727	29	0	2.92531e-09	8.46307e-08	84.7428	0	WD repeat-containing protein 48
isotig01823	1094	22	0	3.37006e-07	7.61369e-06	42.7213	0	WD repeat-containing protein 48
isotig04223	793	16	1	0.000184673	0.00254561	42.8633	2.7688	WD repeat-containing protein 23
isotig02247	1024	13	0	0.000150694	0.00211126	26.9701	0	V-type H+transporting ATPase subunit I
isotig00173	1959	156	17	1.18344e-28	9.90925e-27	169.172	19.0537	V-type H+transporting ATPase subunit B
isotig06039	675	22	0	3.37006e-07	7.64871e-06	69.2402	0	V-type H+transporting ATPase 54 kD subunit
isotig00342	1702	50	20	0.000489493	0.0060703	62.4093	25.8009	V-type H+transporting ATPase 54 kD subunit
isotig00970	1316	328	95	9.21439e-30	7.86953e-28	529.489	158.501	voltage-dependent anion channel protein 2
isotig06501	652	12	0	0.000296887	0.00386248	39.0996	0	vesicle-fusing ATPase
isotig02231	1028	79	27	6.44072e-07	1.39797e-05	163.258	57.6681	vesicle-associated membrane protein 72
isotig02304	1016	228	68	1.71011e-20	1.17562e-18	476.739	146.954	vesicle-associated membrane protein 7
isotig07135	625	14	1	0.000641462	0.00767588	47.5869	3.51306	valyl-tRNA synthetase
isotig01519	1154	22	2	2.67076e-05	0.000439005	40.5001	3.8053	uroporphyrinogen-III synthase
isotig03867	825	17	0	1.00026e-05	0.000178757	43.7758	0	uridylate kinase
isotig05336	709	28	0	5.76324e-09	1.62198e-07	83.8979	0	upstream activation factor subunit UAF30
isotig02987	918	24	4	0.000142845	0.00203012	55.5402	9.56714	upstream activation factor subunit UAF30
isotig00554	1532	60	7	1.6684e-11	6.0253e-10	83.2016	10.0324	UDP-sulfoquinovose synthase
isotig11825	474	15	1	0.000344711	0.00445755	67.2283	4.63219	UDP-N-acetylglucosamine--dolichyl-phosphate N-acetylglucosaminephosphotransferase
isotig03694	837	16	1	0.000184673	0.00254015	40.6101	2.62325	UDP-arabinose 4-epimerase
isotig02278	1021	152	66	1.45577e-08	3.93145e-07	316.269	141.933	ubiquitin-conjugating enzyme E2 M
isotig11186	489	70	27	1.98208e-05	0.00033455	304.108	121.233	ubiquitin-conjugating enzyme E2 D/E
isotig02356	1008	22	1	4.15383e-06	7.89165e-05	46.3662	2.17823	ubiquitin-activating enzyme E1
isotig06988	632	32	2	5.86367e-08	1.46339e-06	107.565	6.94829	ubiquitin thioesterase OTU1
isotig01195	1245	20	3	0.000364703	0.00469242	34.1271	5.29075	ubiquitin carboxyl-terminal hydrolase 7
isotig00113	2123	32	5	6.51025e-06	0.000119714	32.0213	5.17112	ubiquitin carboxyl-terminal hydrolase 7
isotig00013	3207	49	20	0.000700607	0.0083169	32.4591	13.6929	ubiquitin carboxyl-terminal hydrolase 7
isotig00361	1670	39	0	3.32061e-12	1.26925e-10	49.6121	0	ubiquitin carboxyl-terminal hydrolase 36/42
isotig05183	720	16	0	1.97065e-05	0.000334115	47.2092	0	ubiquitin carboxyl-terminal hydrolase 36/42
isotig01174	1252	74	18	4.53827e-09	1.29888e-07	125.564	31.567	ubiquinol-cytochrome c reductase cytochrome c1 subunit
isotig09047	557	93	33	1.43515e-07	3.43082e-06	354.705	130.084	U6 snRNA-associated Sm-like protein LSm3
isotig00014	3180	143	61	2.24956e-08	5.91816e-07	95.5318	42.118	U4/U6.U5 tri-snRNP-associated protein 1
isotig30705	395	13	0	0.000150694	0.00210758	69.9174	0	U3 small nucleolar RNA-associated protein 11
isotig05841	685	12	0	0.000296887	0.00386955	37.216	0	tyrosine decarboxylase
isotig02678	958	52	12	5.19189e-07	1.14042e-05	115.313	27.503	tubulin alpha
isotig01270	1225	89	38	1.08931e-05	0.000193699	154.345	68.1103	tubulin alpha
isotig11106	491	26	0	2.23695e-08	5.89224e-07	112.494	0	tryptophanyl-tRNA synthetase
isotig03699	840	26	3	1.21297e-05	0.000212914	65.7557	7.84164	tryptophanyl-tRNA synthetase
isotig11333	485	12	0	0.000296887	0.00392619	52.5628	0	tRNA-dihydrouridine synthase A
isotig01182	1250	194	62	2.51404e-16	1.4619e-14	329.709	108.905	triosephosphate isomerase (TIM)
isotig00460	1597	55	22	0.000252446	0.00335648	73.1639	30.247	trehalose 6-phosphate synthase/phosphatase
isotig00870	1351	72	4	5.34712e-17	3.27563e-15	113.218	6.50084	transport inhibitor response 1
isotig05056	729	23	0	1.71058e-07	4.01591e-06	67.0254	0	translation initiation factor IF-2
isotig03930	815	17	2	0.000513407	0.0063558	44.3129	5.38812	translation initiation factor IF-2
isotig01953	1070	20	3	0.000364703	0.00468584	39.7087	6.15606	translation initiation factor IF-2
isotig05062	731	368	15	3.66416e-87	6.56467e-85	1069.47	45.0546	translation initiation factor IF-2
isotig02932	925	100	3	8.08278e-26	6.32221e-24	229.666	7.12106	translation initiation factor 5B
isotig00673	1447	253	17	7.70193e-54	9.99988e-52	371.442	25.7956	translation initiation factor 5B
isotig05631	694	1279	384	0.0000000000000000000000000000000000000000000000000000000000000000000000000000000000000000000000000000000001308865390609725723130872039392840544736534845271007795654237775308109144838269514721209806708268576105812103242570379808702453099275004470136244409385910982928811811160986010143147548969925200065720042585236554237417779514223403801089027902141111991812365134984459723549072920966406661350929…	2.72563e-104	3915.17	1214.89	translation initiation factor 5A
isotig10233	517	13	0	0.000150694	0.00212379	53.4185	0	translation initiation factor 4G
isotig09212	551	23	1	2.19263e-06	4.35667e-05	88.6779	3.98486	translation initiation factor 4G
isotig09972	525	25	2	4.35916e-06	8.25731e-05	101.163	8.36442	translation initiation factor 4G
isotig10961	494	180	67	1.51634e-12	5.98132e-11	774.078	297.792	translation initiation factor 4E
isotig01383	1193	55	1	1.84199e-15	9.79631e-14	97.9403	1.84045	translation initiation factor 4A
isotig01433	1179	226	27	2.95938e-39	3.06148e-37	407.224	50.2823	translation initiation factor 4A
isotig05238	715	36	8	2.39204e-05	0.000395522	106.964	24.5668	translation initiation factor 1A
isotig00103	2181	271	109	3.94226e-16	2.27181e-14	263.969	109.733	transketolase
isotig00435	1616	260	33	1.12533e-43	1.24659e-41	341.799	44.8371	transcription initiation factor TFIIH subunit 3
isotig03635	848	14	0	7.64893e-05	0.00115163	35.0729	0	transcription initiation factor TFIID subunit 1
isotig00121	2097	42	0	4.34243e-13	1.77854e-11	42.5491	0	threonyl-tRNA synthetase
isotig00838	1362	32	2	5.86367e-08	1.46282e-06	49.9128	3.22417	THO complex subunit 5
isotig04981	735	46	3	7.19873e-11	2.45595e-09	132.957	8.96188	THO complex subunit 5
isotig04691	754	92	5	1.70129e-21	1.19256e-19	259.212	14.5601	THO complex subunit 5
isotig00489	1581	103	1	2.46199e-29	2.08875e-27	138.403	1.38878	THO complex subunit 1
isotig05172	722	21	2	4.85876e-05	0.000755482	61.7904	6.08216	thioredoxin 1
isotig11479	482	167	2	2.36099e-46	2.74333e-44	736.052	9.11062	thioredoxin 1
isotig11318	487	41	2	2.0587e-10	6.73345e-09	178.852	9.01708	thiamine biosynthetic enzyme
isotig02728	952	54	0	1.26996e-16	7.69884e-15	120.502	0	thiamine biosynthesis protein ThiC
isotig03455	864	153	13	7.60326e-31	6.72642e-29	376.198	33.0365	TdcF protein
isotig04649	755	36	3	3.25247e-08	8.41171e-07	101.297	8.72448	T-complex protein 1 subunit alpha
isotig07997	592	76	10	1.62506e-13	6.8935e-12	272.729	37.0888	T-complex protein 1 subunit alpha
isotig03751	834	21	0	6.63947e-07	1.43191e-05	53.4924	0	syntaxin 7
isotig02166	1035	161	37	4.90903e-19	3.20631e-17	330.464	78.4922	superoxide dismutase. Fe-Mn family
isotig00933	1327	28	2	6.95956e-07	1.47759e-05	44.8256	3.30921	succinyl-CoA synthetase alpha subunit
isotig01561	1150	91	10	3.23235e-17	1.98582e-15	168.106	19.0927	succinate dehydrogenase (ubiquinone) iron-sulfur subunit
isotig01352	1204	21	4	0.000702859	0.00833592	37.0537	7.29455	stromal membrane-associated protein
isotig00254	1820	61	12	6.08441e-09	1.70712e-07	71.2029	14.4769	stromal membrane-associated protein
isotig01416	1185	21	1	7.85664e-06	0.000143362	37.6478	1.85288	starch synthase
isotig01041	1295	49	0	3.76934e-15	1.91874e-13	80.3832	0	starch phosphorylase
isotig01057	1289	33	0	1.94174e-10	6.35737e-09	54.3876	0	starch phosphorylase
isotig00779	1397	21	0	6.63947e-07	1.43143e-05	31.9346	0	starch phosphorylase
isotig10386	510	19	0	2.57706e-06	5.0424e-05	79.1448	0	starch phosphorylase
isotig02544	977	46	1	6.95914e-13	2.8161e-11	100.024	2.24735	starch phosphorylase
isotig02252	1027	137	1	3.15674e-39	3.25515e-37	283.393	2.13794	starch phosphorylase
isotig01609	1137	18	0	5.07714e-06	9.49673e-05	33.6319	0	stachyose synthetase
isotig02260	1025	90	10	5.75138e-17	3.51992e-15	186.534	21.4211	splicing factor. arginine/serine-rich 1/9
isotig00290	1774	34	8	6.3341e-05	0.000968676	40.7159	9.90151	splicing factor U2AF 65 kDa subunit
isotig01514	1163	263	45	1.99189e-37	1.9869e-35	480.414	84.9567	splicing factor U2AF 65 kDa subunit
isotig02995	914	38	3	9.69627e-09	2.69458e-07	88.3236	7.20676	splicing factor 4
isotig04884	741	90	9	1.14226e-17	7.11986e-16	258.026	26.6679	splicing factor 4
isotig00323	1724	173	11	8.11967e-38	8.16281e-36	213.181	14.0094	splicing factor 4
isotig04197	793	37	8	1.46033e-05	0.000254522	99.1215	22.1504	splicing factor 3B subunit 2
isotig02153	1035	23	3	6.77394e-05	0.00103249	47.2092	6.36423	splicing factor 3A subunit 3
isotig00018	2937	180	7	1.06853e-43	1.18777e-41	130.199	5.2331	splicing factor 3A subunit 1
isotig01432	1180	20	1	1.48345e-05	0.000257502	36.007	1.86073	spermidine synthase
isotig06943	633	21	2	4.85876e-05	0.000755848	70.4782	6.93731	speckle-type POZ protein
isotig05669	694	11	0	0.000584907	0.00714169	33.6723	0	somatic embryogenesis receptor kinase 1
isotig00943	1326	28	5	5.55753e-05	0.000855628	44.8594	8.27926	somatic embryogenesis receptor kinase 1
isotig11799	474	11	0	0.000584907	0.00714714	49.3008	0	solute carrier family 50 (sugar transporter)
isotig04159	798	27	6	0.000273279	0.00362445	71.8787	16.5087	solute carrier family 35. member F5
isotig05490	704	11	0	0.000584907	0.0071896	33.194	0	solute carrier family 35. member F1/2
isotig05799	681	22	0	3.37006e-07	7.56043e-06	68.6301	0	solute carrier family 35. member E1
isotig02885	931	18	0	5.07714e-06	9.56367e-05	41.0735	0	solute carrier family 35. member E1
isotig00425	1622	407	24	9.25307e-89	1.68603e-86	533.068	32.4882	solute carrier family 35. member E1
isotig07737	601	46	0	2.88238e-14	1.29644e-12	162.601	0	solute carrier family 35 (UDP-sugar transporter). member A1/2/3
isotig00610	1499	84	18	3.75023e-11	1.30301e-09	119.047	26.3655	solute carrier family 35 (adenosine 3'-phospho 5'-phosphosulfate transporter). member B3
isotig00843	1364	15	0	3.88245e-05	0.000618213	23.3623	0	solute carrier family 25. member 44
isotig11163	490	16	1	0.000184673	0.00253906	69.3686	4.48094	solute carrier family 25. member 39/40
isotig03117	903	35	4	3.01331e-07	6.87552e-06	82.3416	9.72607	solute carrier family 25 (mitochondrial thiamine pyrophosphate transporter). member 19
isotig00594	1508	37	10	9.47156e-05	0.00139622	52.1242	14.5601	solute carrier family 25 (mitochondrial phosphate transporter). member 23/24/25/41
isotig01184	1247	31	2	1.0912e-07	2.62622e-06	52.8122	3.52151	solute carrier family 25 (mitochondrial folate transporter). member 32
isotig00678	1454	378	13	3.42224e-92	6.43692e-90	552.289	19.6311	solute carrier family 25 (mitochondrial carnitine/acylcarnitine transporter). member 20/29
isotig05742	690	131	32	5.65644e-15	2.69538e-13	403.331	101.828	solute carrier family 25 (mitochondrial adenine nucleotide translocator). member 4/5/6/31
isotig02955	920	114	29	9.34801e-13	3.74967e-11	263.243	69.211	small subunit ribosomal protein SAe
isotig04837	743	62	24	6.32972e-05	0.000968468	177.273	70.9231	small subunit ribosomal protein S6e
isotig01578	1141	62	2	2.91437e-16	1.68705e-14	115.437	3.84866	small subunit ribosomal protein S4
isotig00115	2119	287	30	2.19367e-52	2.77515e-50	287.733	31.0853	small subunit ribosomal protein S3
isotig04683	753	40	4	1.63238e-08	4.39544e-07	112.851	11.6635	small subunit ribosomal protein S20
isotig00620	1493	54	9	7.10239e-09	1.98061e-07	76.8375	13.2357	small subunit ribosomal protein S18
isotig03937	818	32	5	6.51025e-06	0.000119679	83.1067	13.4209	small subunit ribosomal protein S16
isotig06355	659	49	5	4.21227e-10	1.33748e-08	157.961	16.659	small subunit ribosomal protein S13
isotig04907	740	126	8	6.49867e-28	5.36446e-26	361.725	23.7369	small subunit ribosomal protein S12
isotig00791	1390	255	39	7.18666e-39	7.38694e-37	389.731	61.6048	small subunit ribosomal protein S12
isotig01960	1069	695	69	3.28074e-127	7.54206e-125	1381.17	141.722	small subunit ribosomal protein S12
isotig04018	809	40	1	3.57139e-11	1.24222e-09	105.039	2.71404	small subunit ribosomal protein S10
isotig04362	779	28	0	5.76324e-09	1.6234e-07	76.3589	0	small subunit ribosomal protein S1
isotig05130	725	259	74	3.54173e-24	2.65377e-22	758.929	224.109	small subunit ribosomal protein S1
isotig05898	680	135	44	1.58137e-11	5.72067e-10	421.759	142.072	small nuclear ribonucleoprotein E
isotig01803	1098	16	0	1.97065e-05	0.000332883	30.9569	0	signal recognition particle subunit SRP54
isotig03632	847	19	2	0.000159181	0.00221469	47.6551	5.18456	signal recognition particle subunit SRP54
isotig00404	1640	119	43	4.18159e-09	1.1984e-07	154.15	57.5691	signal recognition particle receptor subunit alpha
isotig10130	518	77	9	2.11257e-14	9.644e-13	315.791	38.1485	signal recognition particle 43 kDa protein
isotig02407	999	17	0	1.00026e-05	0.000179507	36.1512	0	S-formylglutathione hydrolase
isotig01292	1223	190	25	9.25259e-32	8.31165e-30	330.04	44.8827	S-formylglutathione hydrolase
isotig05297	713	14	0	7.64893e-05	0.00114732	41.7136	0	seryl-tRNA synthetase
isotig02745	949	39	9	1.48565e-05	0.000256911	87.3047	20.8229	serine/threonine-protein kinase SRK2
isotig01087	1276	90	11	2.65906e-16	1.54204e-14	149.841	18.9281	serine/threonine-protein kinase SRK2
isotig10919	494	89	30	9.37525e-08	2.26742e-06	382.739	133.34	serine/threonine-protein kinase SRK2
isotig00235	1845	303	18	2.44633e-66	3.66601e-64	348.888	21.4211	serine palmitoyltransferase
isotig00553	1535	154	1	3.48803e-44	3.92489e-42	213.133	1.4304	sedoheptulose-bisphosphatase
isotig00324	1723	84	31	1.23831e-06	2.56786e-05	103.57	39.504	S-adenosylmethionine synthetase
isotig00182	1940	190	31	2.88884e-28	2.4001e-26	208.061	35.0853	S-adenosylmethionine decarboxylase
isotig05264	716	11	0	0.000584907	0.00710383	32.6376	0	RNA-binding protein with serine-rich domain 1
isotig03152	901	22	2	2.67076e-05	0.00043878	51.8725	4.87383	RNA-binding protein 39
isotig00074	2310	60	18	2.44344e-06	4.82216e-05	55.1796	17.109	RNA polymerase-associated protein LEO1
isotig01046	1292	32	0	3.82547e-10	1.22253e-08	52.6171	0	RNA polymerase sigma factor
isotig02663	960	12	0	0.000296887	0.00389567	26.5552	0	RNA polymerase sigma factor
isotig06613	645	17	1	9.86616e-05	0.00142942	55.9923	3.40412	RNA polymerase sigma factor
isotig08636	570	33	1	3.44508e-09	9.90426e-08	122.992	3.85203	RNA polymerase primary sigma factor
isotig06065	673	34	3	1.0829e-07	2.60819e-06	107.326	9.78749	RNA polymerase primary sigma factor
isotig02160	1036	39	8	5.37674e-06	0.000100046	79.9731	16.9549	RNA polymerase primary sigma factor
isotig00891	1344	234	13	2.06492e-52	2.61743e-50	369.876	21.2378	ribulose-phosphate 3-epimerase
isotig10522	508	263	0	3.58321e-78	6.01633e-76	1099.84	0	ribulose-bisphosphate carboxylase small chain
isotig28338	460	26	1	3.1978e-07	7.27576e-06	120.076	4.77317	ribulose-bisphosphate carboxylase small chain
isotig06761	639	106	1	3.31069e-30	2.85793e-28	352.407	3.43609	ribulose-bisphosphate carboxylase small chain
isotig07807	594	275	1	1.43469e-79	2.42795e-77	983.525	3.6964	ribulose-bisphosphate carboxylase small chain
isotig04599	761	29	3	2.10842e-06	4.22072e-05	80.9567	8.65569	ribulose-bisphosphate carboxylase small chain
isotig07418	616	100	3	8.08278e-26	6.31451e-24	344.872	10.6931	ribulose-bisphosphate carboxylase small chain
isotig04811	734	400	16	6.01077e-95	1.16122e-92	1157.72	47.8618	ribosome recycling factor
isotig09777	531	25	1	6.08307e-07	1.32573e-05	100.02	4.13495	ribosome biogenesis protein ERB1
isotig07449	613	32	2	5.86367e-08	1.46452e-06	110.899	7.16365	ribonucleoside-diphosphate reductase subunit M2
isotig08601	569	28	2	6.95956e-07	1.47612e-05	104.541	7.71761	riboflavin synthase
isotig13295	418	14	1	0.000641462	0.00769742	71.1526	5.25277	riboflavin kinase
isotig06141	670	386	92	3.80482e-42	4.09459e-40	1223.92	301.494	regulatory protein NPR1
isotig08446	576	34	0	9.85587e-11	3.32883e-09	125.399	0	regulator of Ty1 transposition protein 103
isotig06132	670	44	0	1.11877e-13	4.82562e-12	139.514	0	Ras-related protein Rab-1A
isotig03311	879	18	2	0.000286486	0.00379021	43.5034	4.99581	Ras-related protein Rab-1A
isotig08602	571	21	0	6.63947e-07	1.43287e-05	78.1308	0	Ras-related protein Rab-18
isotig07639	605	16	1	0.000184673	0.00254069	56.1829	3.62919	raffinose synthase
isotig06744	640	39	1	6.8726e-11	2.35849e-09	129.456	3.43072	raffinose synthase
isotig00039	2628	772	64	0.000000000000000000000000000000000000000000000000000000000000000000000000000000000000000000000000000000000000000000000000000000000000000000000000000000761605974618307966364333402140722699221409664852478729823093426846021098716231061284721069909518270931665659247709724	1.89336e-148	624.067	53.4712	raffinose synthase
isotig01461	1174	20	1	1.48345e-05	0.000257363	36.191	1.87024	queuine tRNA-ribosyltransferase
isotig00578	1522	111	14	1.61492e-19	1.07004e-17	154.934	20.1966	pyruvate kinase
isotig00177	1947	39	10	3.77299e-05	0.000608947	42.5538	11.2771	pyrophosphate--fructose-6-phosphate 1-phosphotransferase
isotig00757	1406	25	0	4.40709e-08	1.11506e-06	37.7741	0	putative transposase
isotig10344	514	20	0	1.30806e-06	2.67959e-05	82.662	0	putative transposase
isotig00132	2065	61	2	5.56787e-16	3.13812e-14	62.7551	2.12655	putative transposase
isotig04468	768	29	6	0.000100406	0.00145306	80.2188	17.1536	putative transposase
isotig00010	3318	47	11	2.17913e-06	4.33387e-05	30.0927	7.27916	putative transposase
isotig04551	764	16	0	1.97065e-05	0.00033438	44.4903	0	pseudo-response regulator 7
isotig01482	1169	39	0	3.32061e-12	1.26774e-10	70.8744	0	protochlorophyllide reductase
isotig02406	999	338	5	3.36006e-91	6.26485e-89	718.771	10.9893	protochlorophyllide reductase
isotig00055	2452	165	15	2.1451e-32	1.95989e-30	142.956	13.4318	protein-serine/threonine kinase
isotig00100	2193	112	24	2.00724e-14	9.1762e-13	108.497	24.0291	protein-serine/threonine kinase
isotig04582	760	31	4	2.96779e-06	5.73866e-05	86.6537	11.5561	protein-L-isoaspartate(D-aspartate) O-methyltransferase
isotig02602	968	14	1	0.000641462	0.00767016	30.725	2.26824	protein transport protein SEC61 subunit alpha
isotig00187	1930	152	0	1.75086e-45	2.00891e-43	167.311	0	protein TIF31
isotig00682	1450	60	0	2.17179e-18	1.38603e-16	87.9068	0	protein TIF31
isotig00451	1602	52	0	4.92923e-16	2.80032e-14	68.9573	0	protein TIF31
isotig04303	785	18	0	5.07714e-06	9.58337e-05	48.7127	0	protein TIF31
isotig00491	1578	35	1	9.3685e-10	2.87231e-08	47.1195	1.39142	protein TIF31
isotig00475	1588	132	2	3.02633e-36	2.96798e-34	176.589	2.76531	protein TIF31
isotig04731	751	37	3	1.77743e-08	4.768e-07	104.665	8.77094	protein TIF31
isotig00116	2113	49	6	1.97906e-09	5.87391e-08	49.2647	6.23472	protein TIF31
isotig01621	1137	87	27	2.50161e-08	6.53833e-07	162.554	52.1397	protein phosphatase 3. regulatory subunit
isotig05656	694	14	0	7.64893e-05	0.00114571	42.8556	0	protein phosphatase 2C homolog 2/3
isotig01140	1261	113	12	2.37039e-21	1.65435e-19	190.372	20.8945	protein phosphatase 2C homolog 2/3
isotig00803	1382	31	3	6.47611e-07	1.40376e-05	47.6533	4.76627	protein phosphatase 2 (formerly 2A). regulatory subunit B''
isotig02239	1026	25	2	4.35916e-06	8.26219e-05	51.7645	4.28004	protein phosphatase 2 (formerly 2A). regulatory subunit B'
isotig01995	1062	55	4	1.98919e-12	7.77954e-11	110.021	8.2699	protein phosphatase 2 (formerly 2A). regulatory subunit B'
isotig01404	1186	89	7	6.12322e-19	3.97105e-17	159.421	12.9592	protein phosphatase 2 (formerly 2A). regulatory subunit B'
isotig00221	1863	27	7	0.000702086	0.00832829	30.7886	8.24993	protein phosphatase 2 (formerly 2A). regulatory subunit A
isotig03460	863	25	6	0.000727573	0.00861469	61.5415	15.2653	protein phosphatase 2 (formerly 2A). catalytic subunit
isotig07784	600	69	22	1.10995e-06	2.31516e-05	244.308	80.5075	protein phosphatase 1. catalytic subunit
isotig01245	1229	34	5	2.17893e-06	4.33482e-05	58.7714	8.93271	protein phosphatase
isotig01017	1301	93	9	1.96403e-18	1.25469e-16	151.861	15.189	protein OS-9
isotig05865	684	24	0	8.68256e-08	2.10943e-06	74.5408	0	protein Mpv17
isotig01462	1175	33	8	0.000102353	0.00147857	59.6644	14.9492	protein Mpv17
isotig06466	652	15	0	3.88245e-05	0.000620215	48.8746	0	protein kinase A
isotig12499	452	12	0	0.000296887	0.00387191	56.4004	0	protein HIRA/HIR1
isotig11407	484	14	0	7.64893e-05	0.00116255	61.45	0	protein AATF/BFR2
isotig01260	1224	229	48	1.78338e-28	1.48551e-26	397.46	86.1043	proteasome inhibitor subunit 1 (PI31)
isotig05119	725	28	3	3.78912e-06	7.25463e-05	82.0463	9.08549	proteasome assembly chaperone 4
isotig00445	1607	210	35	1.09619e-30	9.64452e-29	277.615	47.8208	prolyl-tRNA synthetase
isotig09549	539	24	0	8.68256e-08	2.11103e-06	94.5936	0	preprotein translocase subunit YidC
isotig01045	1293	28	5	5.55753e-05	0.00085645	46.0043	8.49056	preprotein translocase subunit SecA
isotig00017	2934	100	42	2.1469e-06	4.27375e-05	72.4068	31.4307	pre-mRNA-splicing factor CWC22
isotig00137	2049	60	16	4.78877e-07	1.05585e-05	62.2083	17.1452	pre-mRNA-processing factor SLU7
isotig00236	1839	19	2	0.000159181	0.00221373	21.9488	2.38788	pre-mRNA-processing factor 40
isotig01501	1167	26	5	0.000158215	0.00220363	47.3306	9.40728	pre-mRNA-processing factor 40
isotig00781	1396	33	10	0.000561797	0.00693878	50.219	15.7282	pre-mRNA-processing factor 39
isotig05559	701	11	0	0.000584907	0.00718547	33.336	0	prefoldin subunit 1
isotig00557	1533	79	4	6.5852e-19	4.26634e-17	109.477	5.72905	porphobilinogen synthase
isotig00320	1726	28	0	5.76324e-09	1.62055e-07	34.4633	0	polyribonucleotide nucleotidyltransferase
isotig00975	1309	26	2	2.37009e-06	4.68316e-05	42.1962	3.35471	polyribonucleotide nucleotidyltransferase
isotig00308	1744	38	1	1.32178e-10	4.40403e-09	46.2888	1.25898	polypeptide N-acetylglucosaminyltransferase
isotig04444	772	30	5	1.91742e-05	0.000328037	82.555	14.2206	polypeptide N-acetylglucosaminyltransferase
isotig01413	1182	108	0	1.5887e-32	1.45986e-30	194.109	0	polyadenylate-binding protein
isotig00140	2044	588	17	1.89968e-146	4.61528e-144	611.133	18.2614	polyadenylate-binding protein
isotig08399	576	123	44	1.73011e-09	5.15649e-08	453.651	167.724	polyadenylate-binding protein
isotig01124	1264	20	1	1.48345e-05	0.000257224	33.6141	1.73707	poly(rC)-binding protein 2/3/4
isotig00519	1558	30	2	2.02729e-07	4.70947e-06	40.9066	2.81856	poly(A) polymerase
isotig02083	1044	15	0	3.88245e-05	0.000623788	30.5232	0	poly [ADP-ribose] polymerase
isotig00283	1785	521	101	1.3767e-66	2.07764e-64	620.067	124.236	phytoene synthase
isotig02263	1020	91	0	1.61236e-27	1.31572e-25	189.531	0	photosystem II PsbZ protein
isotig06741	640	44	2	3.06681e-11	1.079e-09	146.053	6.86144	photosystem II PsbW protein
isotig14836	325	15	0	3.88245e-05	0.00061852	98.0499	0	photosystem II Psb27 protein
isotig00099	2196	209	12	1.36656e-46	1.59654e-44	202.187	11.9981	photosystem II P680 reaction center D2 protein
isotig03480	868	30	0	1.48483e-09	4.46485e-08	73.4245	0	photosystem II oxygen-evolving enhancer protein 3
isotig08571	572	54	0	1.26996e-16	7.67707e-15	200.557	0	photosystem II oxygen-evolving enhancer protein 2
isotig05643	690	18	0	5.07714e-06	9.4829e-05	55.4195	0	photosystem II oxygen-evolving enhancer protein 2
isotig02537	979	183	1	1.19074e-52	1.51233e-50	397.107	2.24276	photosystem II oxygen-evolving enhancer protein 2
isotig04265	789	164	19	2.79474e-29	2.35858e-27	441.577	52.8739	photosystem II oxygen-evolving enhancer protein 2
isotig09761	525	19	1	2.79569e-05	0.000456616	76.8836	4.18221	photosystem II oxygen-evolving enhancer protein 1
isotig00741	1418	112	0	1.05454e-33	9.94661e-32	167.796	0	photosystem II cytochrome b559 subunit alpha
isotig00706	1439	107	2	4.63673e-29	3.89771e-27	157.965	3.05165	photosystem II CP43 chlorophyll apoprotein
isotig02312	1015	23	0	1.71058e-07	4.00419e-06	48.1394	0	photosystem II 22kDa protein
isotig08950	559	82	0	7.20976e-25	5.51822e-23	311.631	0	photosystem II 10kDa protein
isotig07090	627	61	0	1.10236e-18	7.08457e-17	206.681	0	photosystem II 10kDa protein
isotig29023	477	13	0	0.000150694	0.00212332	57.8981	0	photosystem II 10kDa protein
isotig28603	384	440	3	4.67425e-124	1.05194e-121	2434.22	17.1536	photosystem II 10kDa protein
isotig03683	842	30	0	1.48483e-09	4.46067e-08	75.6917	0	photosystem I subunit XI
isotig05514	703	455	0	1.02607e-134	2.40186e-132	1374.98	0	photosystem I subunit X
isotig02319	1013	711	0	4.17236e-210	1.13394e-207	1491.07	0	photosystem I subunit VII
isotig05956	678	309	1	1.56323e-89	2.87289e-87	968.206	3.23844	photosystem I subunit VI
isotig08024	590	386	0	2.14463e-114	4.6471e-112	1389.87	0	photosystem I subunit PsaO
isotig04971	735	42	1	9.62892e-12	3.52505e-10	121.395	2.98729	photosystem I subunit PsaN
isotig08472	575	31	0	7.53669e-10	2.34317e-08	114.534	0	photosystem I subunit IV
isotig08336	579	20	0	1.30806e-06	2.67788e-05	73.3822	0	photosystem I subunit IV
isotig03871	824	240	2	1.52907e-67	2.31851e-65	618.761	5.32927	photosystem I subunit III
isotig01382	1194	21	1	7.85664e-06	0.000143158	37.3641	1.83891	photosystem I P700 chlorophyll a apoprotein A2
isotig05549	701	47	2	4.53234e-12	1.70498e-10	142.436	6.26436	photosystem I P700 chlorophyll a apoprotein A2
isotig02295	1017	11	0	0.000584907	0.00711866	22.9779	0	phosphoserine aminotransferase
isotig00684	1451	86	2	4.65184e-23	3.40988e-21	125.913	3.02641	phosphoribulokinase
isotig02479	987	28	2	6.95956e-07	1.4771e-05	60.2671	4.44916	phosphoribosylformylglycinamidine cyclo-ligase
isotig02215	1029	34	4	5.36031e-07	1.17621e-05	70.1944	8.53512	phosphoribosylformimino-5-aminoimidazole carboxamide ribotide isomerase
isotig04737	752	15	1	0.000344711	0.00445665	42.3753	2.91976	phosphoribosylaminoimidazole-succinocarboxamide synthase
isotig06586	647	12	0	0.000296887	0.00391489	39.4018	0	phospho-N-acetylmuramoyl-pentapeptide-transferase
isotig00561	1533	63	2	1.52475e-16	9.15692e-15	87.3047	2.86453	phospholipase D
isotig10809	498	103	44	2.21221e-06	4.38335e-05	439.387	193.994	phospholipase D
isotig08147	586	54	0	1.26996e-16	7.68432e-15	195.765	0	phospholipase A-2-activating protein
isotig12077	466	25	1	6.08307e-07	1.32348e-05	113.971	4.71172	phospholipase A-2-activating protein
isotig00327	1718	48	4	1.39061e-10	4.62616e-09	59.355	5.11213	phospholipase A-2-activating protein
isotig08940	560	14	1	0.000641462	0.00766444	53.1104	3.92082	phosphoglycolate phosphatase
isotig03502	861	111	6	1.03191e-25	8.042e-24	273.879	15.3008	phosphoglycolate phosphatase
isotig00696	1441	128	4	1.54806e-32	1.4266e-30	188.706	6.09482	phosphoglycerate kinase
isotig00927	1326	14	0	7.64893e-05	0.00114598	22.4297	0	phosphoglucomutase
isotig00229	1851	35	3	5.94054e-08	1.48027e-06	40.1699	3.55861	phosphatidylinositol phospholipase C. delta
isotig04973	735	15	0	3.88245e-05	0.000618674	43.3554	0	phosphatidate phosphatase LPIN
isotig14123	379	21	4	0.000702859	0.00833284	117.712	23.1732	phosphatidate phosphatase LPIN
isotig02283	1019	35	0	5.00264e-11	1.73066e-09	72.9681	0	pheophorbide a oxygenase
isotig00487	1582	31	4	2.96779e-06	5.73693e-05	41.6288	5.5516	phenylalanyl-tRNA synthetase alpha chain
isotig08232	584	93	6	7.54496e-21	5.22599e-19	338.306	22.5581	phage shock protein A
isotig08620	567	122	14	3.15643e-22	2.27472e-20	457.105	54.2138	peroxisomal 2.4-dienoyl-CoA reductase
isotig07241	621	113	23	4.29775e-15	2.16879e-13	386.568	81.3207	peroxisomal 2.4-dienoyl-CoA reductase
isotig01518	1161	134	1	2.36221e-38	2.40492e-36	245.195	1.89118	peroxiredoxin Q/BCP
isotig04589	760	156	2	3.58617e-43	3.93858e-41	436.064	5.77805	peroxiredoxin (alkyl hydroperoxide reductase subunit C)
isotig03233	889	65	8	4.33605e-12	1.63306e-10	155.328	19.7585	peroxin-13
isotig00609	1494	64	0	1.44157e-19	9.57152e-18	91.0057	0	peroxin-12
isotig02309	1015	15	1	0.000344711	0.0044459	31.3953	2.16321	peroxin-1
isotig08521	572	23	2	1.46359e-05	0.000254468	85.4222	7.67713	peroxidase
isotig07595	607	33	1	3.44508e-09	9.89982e-08	115.495	3.61723	peptidyl-prolyl cis-trans isomerase B (cyclophilin B)
isotig02686	957	23	1	2.19263e-06	4.35128e-05	51.057	2.29432	peptide-methionine (S)-S-oxide reductase
isotig03010	915	30	4	5.21868e-06	9.73308e-05	69.6529	9.59851	peptide-methionine (R)-S-oxide reductase
isotig06806	638	48	11	1.34691e-06	2.75212e-05	159.831	37.8562	peptide-methionine (R)-S-oxide reductase
isotig00093	2236	54	21	0.000203611	0.00274415	51.3052	20.6211	peptide chain release factor subunit 3
isotig03350	876	22	1	4.15383e-06	7.89399e-05	53.3529	2.50646	peptide chain release factor 2
isotig11435	483	14	0	7.64893e-05	0.00116035	61.5772	0	pectinesterase
isotig02205	1031	26	5	0.000158215	0.00220316	53.574	10.6482	pectinesterase
isotig00364	1667	52	2	1.84394e-13	7.77572e-12	66.2685	2.63426	oxygen-dependent protoporphyrinogen oxidase
isotig04661	755	150	14	2.66644e-29	2.25921e-27	422.069	40.7142	outer membrane lipoprotein Blc
isotig12060	465	27	0	1.13543e-08	3.0937e-07	123.353	0	origin recognition complex subunit 5
isotig00809	1379	32	5	6.51025e-06	0.000119645	49.2975	7.96106	omega-6 fatty acid desaturase (delta-12 desaturase)
isotig00216	1868	108	10	1.56158e-21	1.09703e-19	122.825	11.7541	omega-3 fatty acid desaturase (delta-15 desaturase)
isotig00175	1958	62	23	3.46173e-05	0.000560829	67.2695	25.7917	omega-3 fatty acid desaturase (delta-15 desaturase)
isotig04033	809	32	10	0.000864539	0.00994453	84.0312	27.1404	oligosaccharyltransferase complex subunit beta
isotig01725	1113	279	22	1.90164e-56	2.54633e-54	532.535	43.4003	nucleoside-diphosphate kinase
isotig00169	1963	34	0	9.85587e-11	3.33234e-09	36.7958	0	nucleolysin TIA-1/TIAR
isotig00774	1401	604	10	2.28674e-160	5.77437e-158	915.879	15.6721	nucleolysin TIA-1/TIAR
isotig02358	1007	142	16	7.5975e-26	5.94989e-24	299.57	34.8863	nucleolysin TIA-1/TIAR
isotig00918	1333	104	1	1.26145e-29	1.07305e-27	165.746	1.64716	nucleolin
isotig01507	1162	77	8	4.37478e-15	2.20247e-13	140.774	15.1164	nucleolin
isotig02016	1060	29	6	0.000100406	0.00145273	58.1208	12.4283	nucleolar protein 14
isotig06993	632	54	9	7.10239e-09	1.98147e-07	181.516	31.2673	nucleolar protein 12
isotig02251	1020	119	28	3.64445e-14	1.62327e-12	247.848	60.273	nuclear transcription factor Y. alpha
isotig04442	771	15	1	0.000344711	0.00444054	41.331	2.84781	nuclear pore complex protein Nup62
isotig11986	469	26	2	2.37009e-06	4.68605e-05	117.771	9.36315	nuclear pore complex protein Nup155
isotig00268	1793	18	1	5.25788e-05	0.000812027	21.3271	1.22457	nuclear inhibitor of protein phosphatase 1
isotig06673	644	33	0	1.94174e-10	6.38017e-09	108.86	0	non-specific serine/threonine protein kinase
isotig02299	1016	29	0	2.92531e-09	8.47071e-08	60.6378	0	non-specific serine/threonine protein kinase
isotig06910	635	25	0	4.40709e-08	1.11242e-06	83.6384	0	non-specific serine/threonine protein kinase
isotig03279	883	27	7	0.000702086	0.00833137	64.9594	17.4061	non-specific serine/threonine protein kinase
isotig01322	1212	15	1	0.000344711	0.00445127	26.2923	1.8116	nicotinate-nucleotide pyrophosphorylase (carboxylating)
isotig02427	997	26	0	2.23695e-08	5.88982e-07	55.401	0	nicotinate phosphoribosyltransferase
isotig01204	1242	176	37	3.51811e-22	2.52403e-20	301.044	65.4101	neurofilament heavy polypeptide
isotig02423	997	31	5	1.11938e-05	0.000198716	66.055	11.0113	naringenin 3-dioxygenase
isotig00899	1342	45	8	2.46227e-07	5.68085e-06	71.2359	13.0889	NADPH-ferrihemoprotein reductase
isotig02836	936	156	68	1.07089e-08	2.94158e-07	354.069	159.514	NADH dehydrogenase (ubiquinone) 1 alpha subcomplex 12
isotig05661	694	13	0	0.000150694	0.00212659	39.7945	0	NAD-dependent deacetylase sirtuin 4
isotig00090	2241	325	7	1.19862e-84	2.12371e-82	308.092	6.85837	NAD(P)H-quinone oxidoreductase subunit K
isotig00698	1439	137	7	7.82121e-32	7.03569e-30	202.255	10.6808	NAD(P)H-quinone oxidoreductase subunit I
isotig00231	1849	39	8	5.37674e-06	0.000100075	44.8092	9.49988	NAD(P)H-quinone oxidoreductase subunit H
isotig04675	755	20	2	8.81021e-05	0.00130533	56.2759	5.81632	NAD(P)H-quinone oxidoreductase subunit 5
isotig11125	490	19	1	2.79569e-05	0.000456383	82.3752	4.48094	NAD kinase
isotig00990	1309	49	19	0.000394374	0.0050408	79.5235	31.8698	N-acetylglucosaminylphosphatidylinositol deacetylase
isotig07874	596	15	0	3.88245e-05	0.000622074	53.4668	0	myrcene/ocimene synthase
isotig08127	585	58	0	8.42961e-18	5.28511e-16	210.626	0	myo-inositol-1-phosphate synthase
isotig00516	1559	185	1	3.10077e-53	3.97761e-51	252.095	1.40838	myo-inositol-1-phosphate synthase
isotig06959	630	88	4	2.21691e-21	1.5523e-19	296.744	13.9407	myo-inositol-1-phosphate synthase
isotig00279	1786	340	4	2.60744e-93	4.96258e-91	404.424	4.91749	myo-inositol-1-phosphate synthase
isotig27726	509	47	1	3.60437e-13	1.48478e-11	196.164	4.31367	myo-inositol-1(or 4)-monophosphatase
isotig02873	934	207	10	5.30923e-48	6.41297e-46	470.828	23.5081	myo-inositol-1(or 4)-monophosphatase
isotig03759	834	20	0	1.30806e-06	2.6899e-05	50.9452	0	myb proto-oncogene protein. plant
isotig00878	1349	19	2	0.000159181	0.00221133	29.9213	3.25524	myb proto-oncogene protein. plant
isotig04221	792	52	16	1.60026e-05	0.000274877	139.482	44.3568	myb proto-oncogene protein. plant
isotig07798	596	813	373	0.00000000000000000000000000000000002360654399420432295081225451610882316004671516544346982638526354721455557505803887262882980511509133952792594063823263273733057989097044998893265258537808108121079678723929284473852210534521798743543531633684057265247791453733900734125528162177	2.28371e-33	2897.9	1374.13	myb proto-oncogene protein. plant
isotig00186	1929	2438	844	0.0000000000000000000000000000000000000000000000000000000000000000000000000000000000000000000000000000000000000000000000000000000000000000000000000000000000000000000000266899217509283780654923836528829280152314203320978882985671911363839090565731277304134415800912327687150365460639487052050707454331660389821685774960533132395421742646893677733545244973606928324656204963233258756910028297188379468…	6.82018e-165	2684.98	960.672	myb proto-oncogene protein. plant
isotig03741	836	14	0	7.64893e-05	0.00114893	35.5763	0	multisite-specific tRNA:(cytosine-C5)-methyltransferase
isotig10860	498	42	0	4.34243e-13	1.77967e-11	179.167	0	multidrug resistance protein. MATE family
isotig05767	689	13	0	0.000150694	0.00212006	40.0833	0	multidrug resistance protein. MATE family
isotig01917	1074	18	1	5.25788e-05	0.000811832	35.6047	2.04438	multidrug resistance protein. MATE family
isotig02269	1021	79	1	2.22699e-22	1.60672e-20	164.377	2.1505	multidrug resistance protein. MATE family
isotig00449	1602	34	7	2.31275e-05	0.000388013	45.0874	9.59402	multidrug resistance protein. MATE family
isotig00749	1412	62	3	3.20964e-15	1.66019e-13	93.2816	4.665	mTERF domain-containing protein. mitochondrial
isotig00813	1377	93	14	3.36473e-15	1.73621e-13	143.479	22.3233	mRNA-decapping enzyme subunit 2
isotig08925	560	59	1	1.30694e-16	7.8932e-15	223.822	3.92082	MPBQ/MSBQ methyltransferase
isotig00686	1447	88	2	1.25262e-23	9.27735e-22	129.197	3.03477	MPBQ/MSBQ methyltransferase
isotig08864	563	18	1	5.25788e-05	0.000810856	67.9209	3.89993	monothiol glutaredoxin
isotig04453	769	14	0	7.64893e-05	0.00114679	38.6759	0	monodehydroascorbate reductase (NADH)
isotig01596	1141	55	15	1.94313e-06	3.91059e-05	102.404	28.8649	monodehydroascorbate reductase (NADH)
isotig00194	1917	141	38	1.20873e-14	5.61786e-13	156.256	43.5238	molecular chaperone HtpG
isotig05498	703	17	2	0.000513407	0.00635335	51.3727	6.24654	molecular chaperone DnaK
isotig03475	856	33	6	1.28045e-05	0.00022439	81.8991	15.3901	molecular chaperone DnaK
isotig00250	1818	59	12	1.66596e-08	4.48022e-07	68.9441	14.4928	molecular chaperone DnaK
isotig07525	604	31	0	7.53669e-10	2.33637e-08	109.035	0	molecular chaperone DnaJ
isotig10244	517	31	0	7.53669e-10	2.3375e-08	127.383	0	molecular chaperone DnaJ
isotig12478	453	12	0	0.000296887	0.00391731	56.2759	0	mlo protein
isotig01996	1061	25	3	2.15978e-05	0.000363395	50.0569	6.20827	mlo protein
isotig00376	1659	101	16	6.04913e-16	3.40637e-14	129.334	21.1757	MFS transporter. OPA family. solute carrier family 37 (glycerol-3-phosphate transporter). member 1/2
isotig00465	1593	82	4	9.91595e-20	6.6181e-18	109.355	5.51327	methionyl aminopeptidase
isotig09099	555	19	1	2.79569e-05	0.000457081	72.7277	3.95614	mediator of RNA polymerase II transcription subunit 25
isotig00633	1483	131	19	2.8359e-21	1.9728e-19	187.659	28.1305	mannose-1-phosphate guanylyltransferase
isotig05324	713	72	16	1.71389e-09	5.11052e-08	214.527	49.2715	malonate-semialdehyde dehydrogenase (acetylating) / methylmalonate-semialdehyde dehydrogenase
isotig01159	1254	108	23	5.07063e-14	2.24293e-12	182.964	40.2713	malonate-semialdehyde dehydrogenase (acetylating) / methylmalonate-semialdehyde dehydrogenase
isotig00319	1731	174	37	9.36072e-22	6.63411e-20	213.546	46.9321	malate dehydrogenase (oxaloacetate-decarboxylating)(NADP)
isotig00066	2383	201	64	6.16796e-17	3.77127e-15	179.189	58.9686	malate dehydrogenase (oxaloacetate-decarboxylating)(NADP)
isotig01315	1210	48	0	7.4261e-15	3.49965e-13	84.2743	0	malate dehydrogenase (NADP)
isotig09008	558	102	8	1.53856e-21	1.08204e-19	388.334	31.479	malate dehydrogenase (NADP)
isotig10569	505	12	0	0.000296887	0.00389886	50.4811	0	malate dehydrogenase
isotig04919	739	26	2	2.37009e-06	4.6846e-05	74.7426	5.94225	malate dehydrogenase
isotig00566	1529	142	1	1.10154e-40	1.15632e-38	197.297	1.43601	magnesium-protoporphyrin IX monomethyl ester (oxidative) cyclase
isotig10461	510	11	0	0.000584907	0.00712136	45.8207	0	magnesium transporter
isotig06903	635	36	11	0.000331531	0.00429144	120.439	38.035	magnesium transporter
isotig02258	1023	34	0	9.85587e-11	3.31835e-09	70.6061	0	magnesium chelatase subunit I
isotig08667	569	23	0	1.71058e-07	3.99835e-06	85.8726	0	magnesium chelatase subunit I
isotig05519	703	34	0	9.85587e-11	3.31661e-09	102.745	0	magnesium chelatase subunit H
isotig07696	603	223	9	1.82729e-53	2.35815e-51	785.646	32.771	magnesium chelatase subunit H
isotig06148	669	27	0	1.13543e-08	3.10955e-07	85.7387	0	magnesium chelatase subunit D
isotig12068	466	22	0	3.37006e-07	7.6003e-06	100.294	0	magnesium chelatase subunit D
isotig05408	707	12	0	0.000296887	0.00390046	36.0579	0	MADS-box transcription factor. plant
isotig02141	1038	18	0	5.07714e-06	9.5721e-05	36.8396	0	lysyl-tRNA synthetase. class II
isotig13879	394	13	0	0.000150694	0.00213316	70.0949	0	lysosomal Pro-X carboxypeptidase
isotig06842	637	16	0	1.97065e-05	0.000335267	53.3605	0	lysocardiolipin and lysophospholipid acyltransferase
isotig04540	764	25	1	6.08307e-07	1.32483e-05	69.5162	2.8739	lysocardiolipin and lysophospholipid acyltransferase
isotig05921	681	27	2	1.28569e-06	2.6541e-05	84.2279	6.44834	lysocardiolipin and lysophospholipid acyltransferase
isotig01797	1099	50	2	6.65116e-13	2.69488e-11	96.6521	3.99574	lysine-specific demethylase 3
isotig00493	1581	317	21	2.35613e-67	3.56414e-65	425.958	29.1644	lycopene beta-cyclase
isotig01030	1297	26	5	0.000158215	0.00220268	42.5866	8.46438	long-chain acyl-CoA synthetase
isotig08728	567	48	5	7.56043e-10	2.33583e-08	179.845	19.3621	long-chain acyl-CoA synthetase
isotig09012	558	100	0	3.60583e-30	3.10853e-28	380.719	0	lipoxygenase
isotig05753	691	82	0	7.20976e-25	5.50508e-23	252.101	0	lipoxygenase
isotig00318	1733	78	0	1.08618e-23	8.05393e-22	95.617	0	lipoxygenase
isotig00407	1632	66	0	3.71403e-20	2.51812e-18	85.9138	0	lipoxygenase
isotig05360	710	32	0	3.82547e-10	1.22192e-08	95.7482	0	lipoxygenase
isotig08768	566	18	0	5.07714e-06	9.53566e-05	67.5609	0	lipoxygenase
isotig00647	1469	100	8	5.14688e-21	3.57268e-19	144.616	11.9573	lipoxygenase
isotig03992	813	25	2	4.35916e-06	8.25243e-05	65.3264	5.40138	lipoic acid synthetase
isotig03667	842	216	1	2.68159e-62	3.84775e-60	544.98	2.60767	light-harvesting complex II chlorophyll a/b binding protein 5
isotig08774	562	11	0	0.000584907	0.00706903	41.5811	0	light-harvesting complex II chlorophyll a/b binding protein 4
isotig04736	751	159	1	1.2126e-45	1.39631e-43	449.776	2.92365	light-harvesting complex II chlorophyll a/b binding protein 3
isotig02821	938	34	0	9.85587e-11	3.33059e-09	77.0044	0	light-harvesting complex II chlorophyll a/b binding protein 2
isotig02486	988	82	0	7.20976e-25	5.51164e-23	176.318	0	light-harvesting complex II chlorophyll a/b binding protein 1
isotig02545	970	41	1	1.8549e-11	6.63162e-10	89.7948	2.26357	light-harvesting complex II chlorophyll a/b binding protein 1
isotig01215	1240	211	2	4.1178e-59	5.67982e-57	361.493	3.54139	light-harvesting complex II chlorophyll a/b binding protein 1
isotig02750	944	22	0	3.37006e-07	7.56572e-06	49.5097	0	light-harvesting complex I chlorophyll a/b binding protein 5
isotig07185	623	619	1	1.58524e-180	4.2365e-178	2110.77	3.52433	light-harvesting complex I chlorophyll a/b binding protein 4
isotig03236	887	80	2	2.36788e-21	1.6544e-19	191.604	4.95075	light-harvesting complex I chlorophyll a/b binding protein 4
isotig02919	925	88	0	1.23296e-26	9.87276e-25	202.106	0	light-harvesting complex I chlorophyll a/b binding protein 3
isotig10507	511	522	3	5.51936e-148	1.35117e-145	2170.15	12.8904	light-harvesting complex I chlorophyll a/b binding protein 3
isotig01256	1228	431	2	2.74631e-123	6.15894e-121	745.621	3.57599	light-harvesting complex I chlorophyll a/b binding protein 2
isotig06409	657	43	0	2.20413e-13	9.25807e-12	139.041	0	light-harvesting complex I chlorophyll a/b binding protein 1
isotig08164	584	23	0	1.71058e-07	3.99981e-06	83.667	0	L-ascorbate peroxidase
isotig06654	644	11	0	0.000584907	0.00706769	36.2866	0	L-ascorbate peroxidase
isotig12041	468	20	0	1.30806e-06	2.68817e-05	90.7869	0	large subunit ribosomal protein LP1
isotig02413	999	89	14	2.90658e-14	1.30641e-12	189.262	30.77	large subunit ribosomal protein L9
isotig02328	1012	68	14	1.5627e-09	4.67709e-08	142.747	30.3747	large subunit ribosomal protein L8e
isotig02830	937	49	9	9.79735e-08	2.36682e-06	111.095	21.0896	large subunit ribosomal protein L6
isotig07830	598	12	0	0.000296887	0.00386327	42.6304	0	large subunit ribosomal protein L35e
isotig05515	701	34	4	5.36031e-07	1.17701e-05	103.039	12.5287	large subunit ribosomal protein L35
isotig07691	604	58	12	2.74608e-08	7.16854e-07	204	43.6224	large subunit ribosomal protein L34e
isotig09445	544	53	10	3.88693e-08	1.00001e-06	206.974	40.3614	large subunit ribosomal protein L32
isotig02451	995	31	0	7.53669e-10	2.34431e-08	66.1878	0	large subunit ribosomal protein L3
isotig04209	794	115	2	2.34929e-31	2.08989e-29	307.692	5.53063	large subunit ribosomal protein L29
isotig09725	533	21	0	6.63947e-07	1.43625e-05	83.7011	0	large subunit ribosomal protein L27
isotig03927	822	424	70	1.00616e-60	1.41523e-58	1095.8	186.978	large subunit ribosomal protein L27
isotig07504	610	166	6	6.65878e-41	7.04764e-39	578.119	21.5967	large subunit ribosomal protein L24
isotig09097	555	18	2	0.000286486	0.00379334	68.8999	7.91229	large subunit ribosomal protein L22
isotig08391	578	11	0	0.000584907	0.00707036	40.43	0	large subunit ribosomal protein L21
isotig05857	686	22	3	0.000119257	0.00170508	68.1299	9.60201	large subunit ribosomal protein L20
isotig02393	1002	157	9	2.38312e-35	2.30197e-33	332.867	19.7215	large subunit ribosomal protein L2
isotig01491	1169	281	29	1.37321e-51	1.72025e-49	510.659	54.4689	large subunit ribosomal protein L2
isotig02890	931	55	0	6.44605e-17	3.93381e-15	125.502	0	large subunit ribosomal protein L19
isotig03082	910	328	106	3.34561e-26	2.64919e-24	765.723	255.758	large subunit ribosomal protein L18e
isotig09357	546	13	0	0.000150694	0.00211034	50.5813	0	large subunit ribosomal protein L18Ae
isotig03973	817	281	22	5.69156e-57	7.66914e-55	730.674	59.1242	large subunit ribosomal protein L18
isotig04142	797	161	1	3.16267e-46	3.66818e-44	429.148	2.75491	large subunit ribosomal protein L17
isotig00302	1757	611	91	2.75696e-92	5.20085e-90	738.769	113.719	large subunit ribosomal protein L16
isotig00762	1404	20	0	1.30806e-06	2.69508e-05	30.2623	0	large subunit ribosomal protein L15e
isotig03385	872	58	21	4.52689e-05	0.000716206	141.303	52.8771	large subunit ribosomal protein L15e
isotig05758	688	201	24	4.37731e-35	4.20294e-33	620.65	76.5928	large subunit ribosomal protein L15
isotig02536	978	169	71	6.78658e-10	2.11817e-08	367.102	159.399	large subunit ribosomal protein L13Ae
isotig02460	992	39	3	5.28059e-09	1.49665e-07	83.5203	6.6401	large subunit ribosomal protein L13
isotig00881	1349	48	1	1.86607e-13	7.8587e-12	75.5907	1.62762	large subunit ribosomal protein L1
isotig05212	719	27	0	1.13543e-08	3.10689e-07	79.7763	0	large subunit GTPase 1
isotig00543	1543	197	51	1.13751e-20	7.84505e-19	271.231	72.572	La-related protein 7
isotig00688	1446	74	11	1.93627e-12	7.5772e-11	108.718	16.7028	lactoylglutathione lyase
isotig11054	492	49	0	3.76934e-15	1.9157e-13	211.578	0	kinesin family member 18/19
isotig00277	1789	59	9	4.84943e-10	1.53296e-08	70.0617	11.0458	kinesin family member 18/19
isotig29374	492	11	0	0.000584907	0.00718409	47.4971	0	kinesin family member 11
isotig03369	874	30	1	2.41507e-08	6.31989e-07	72.9204	2.5122	jasmonate ZIM domain-containing protein
isotig02749	948	46	18	0.000661171	0.00788378	103.083	41.6897	jasmonate ZIM domain-containing protein
isotig09399	543	12	0	0.000296887	0.00392296	46.9484	0	isoleucyl-tRNA synthetase
isotig02642	959	19	1	2.79569e-05	0.000457315	42.0895	2.28953	isocitrate lyase
isotig00085	2259	61	2	5.56787e-16	3.14088e-14	57.3658	1.94392	insulysin
isotig00402	1642	87	5	3.87667e-20	2.62285e-18	112.56	6.68593	inositol-1.3.4-trisphosphate 5/6-kinase / inositol-tetrakisphosphate 1-kinase
isotig00191	1919	82	27	1.94462e-07	4.53054e-06	90.7775	30.8926	inorganic pyrophosphatase
isotig02380	1003	29	0	2.92531e-09	8.48987e-08	61.4237	0	indole-3-glycerol phosphate synthase
isotig05314	710	13	0	0.000150694	0.00211728	38.8977	0	IAA-amino acid hydrolase
isotig08871	562	52	9	2.04479e-08	5.39937e-07	196.565	35.1618	IAA-amino acid hydrolase
isotig12279	458	19	0	2.57706e-06	5.06558e-05	88.1307	0	hypothetical protein
isotig00836	1363	23	3	6.77394e-05	0.00103225	35.8485	4.83271	hypothetical protein
isotig00877	1350	164	26	5.16173e-25	3.97441e-23	258.077	42.2868	hydroxypyruvate reductase 1
isotig09200	551	35	0	5.00264e-11	1.72415e-09	134.945	0	HSP20 family protein
isotig02129	1041	71	6	4.99889e-15	2.43081e-13	144.893	12.6551	homeobox-leucine zipper protein
isotig10342	515	28	7	0.000438145	0.00545567	115.502	29.8439	homeobox-leucine zipper protein
isotig00041	2587	61	12	6.08441e-09	1.70787e-07	50.0925	10.1847	homeobox-leucine zipper protein
isotig07645	605	115	36	1.74875e-10	5.76083e-09	403.814	130.651	histone H3
isotig03698	845	819	60	0.00000000000000000000000000000000000000000000000000000000000000000000000000000000000000000000000000000000000000000000000000000000000000000000000000000000000000000000017533203193457930722816983468338737858981513640724638731288051112098852206531489058153227708159605015414245817138574	4.46255e-164	2059.05	155.905	histone H3
isotig02013	1057	26	3	1.21297e-05	0.00021303	52.2562	6.23177	histone H1/5
isotig07910	594	59	1	1.30694e-16	7.87836e-15	211.011	3.6964	hexosaminidase
isotig00746	1412	78	5	1.03668e-17	6.48701e-16	117.354	7.775	hexosaminidase
isotig01497	1165	13	0	0.000150694	0.00213128	23.7059	0	heterogeneous nuclear ribonucleoprotein R
isotig00126	2087	180	2	4.05943e-50	5.0264e-48	183.227	2.10413	heterogeneous nuclear ribonucleoprotein R
isotig01126	1264	49	7	8.11593e-09	2.2603e-07	82.3547	12.1595	heme oxygenase
isotig02176	1031	23	1	2.19263e-06	4.35532e-05	47.3924	2.12964	heat shock transcription factor. other eukaryote
isotig05872	683	36	6	2.6189e-06	5.11648e-05	111.975	19.2884	heat shock transcription factor. other eukaryote
isotig03848	826	44	9	1.25898e-06	2.60736e-05	113.165	23.9237	heat shock transcription factor. other eukaryote
isotig04405	776	87	19	2.40412e-11	8.50982e-10	238.175	53.7597	heat shock transcription factor. other eukaryote
isotig00525	1555	46	2	8.57964e-12	3.14811e-10	62.8444	2.824	heat shock protein 90kDa beta
isotig00436	1616	72	7	1.56677e-14	7.19333e-13	94.6521	9.5109	heat shock protein 90kDa beta
isotig00061	2417	64	20	2.0431e-06	4.10406e-05	56.2526	18.1685	heat shock 70kDa protein 5
isotig08037	590	13	0	0.000150694	0.00212099	46.8091	0	heat shock 70kDa protein 4
isotig00019	2935	105	4	4.28723e-26	3.38227e-24	76.0012	2.99238	heat shock 70kDa protein 4
isotig00359	1675	44	11	9.02846e-06	0.00016312	55.8055	14.4193	heat shock 70kDa protein 4
isotig02623	966	15	0	3.88245e-05	0.000617753	32.9878	0	H+transporting ATPase
isotig04136	799	15	0	3.88245e-05	0.000622696	39.8826	0	H+transporting ATPase
isotig04073	805	11	0	0.000584907	0.00709845	29.0293	0	H+transporting ATPase
isotig05049	730	15	1	0.000344711	0.004445	43.6523	3.00775	H+transporting ATPase
isotig07560	607	15	1	0.000344711	0.00445575	52.4979	3.61723	H+transporting ATPase
isotig00131	2068	81	18	1.61695e-10	5.34311e-09	83.2096	19.1112	H+transporting ATPase
isotig03638	842	13	0	0.000150694	0.0021108	32.7997	0	guanine nucleotide-exchange factor
isotig07638	606	19	0	2.57706e-06	5.05938e-05	66.607	0	GTP-binding protein HflX
isotig00849	1360	24	1	1.15569e-06	2.40275e-05	37.4897	1.61446	GTP-binding protein
isotig01430	1182	49	0	3.76934e-15	1.91722e-13	88.0679	0	GTP-binding nuclear protein Ran
isotig00840	1364	74	7	4.81759e-15	2.39346e-13	115.254	11.268	GTP cyclohydrolase I
isotig00218	1867	151	9	9.96615e-34	9.41412e-32	171.819	10.5843	granule-bound starch synthase
isotig01114	1266	101	35	2.39879e-08	6.29269e-07	169.483	60.7015	golgi SNAP receptor complex member 1
isotig00707	1437	30	1	2.41507e-08	6.31731e-07	44.351	1.52795	glycoprotein 2-beta-D-xylosyltransferase
isotig00496	1577	38	4	5.27491e-08	1.32211e-06	51.1907	5.56921	glycogen synthase kinase 3 beta
isotig12147	464	12	0	0.000296887	0.00391892	54.9417	0	glycine hydroxymethyltransferase
isotig01766	1103	425	0	7.01512e-126	1.59554e-123	818.564	0	glycine dehydrogenase
isotig03687	840	13	0	0.000150694	0.00212472	32.8778	0	glycine dehydrogenase
isotig00521	1558	423	5	9.4392e-116	2.06628e-113	576.783	7.0464	glycine dehydrogenase
isotig06211	665	155	0	2.28963e-46	2.66523e-44	495.164	0	glycine cleavage system H protein
isotig02753	947	25	0	4.40709e-08	1.1155e-06	56.0827	0	glyceraldehyde-3-phosphate dehydrogenase (NADP) (phosphorylating)
isotig00618	1494	221	1	9.24098e-64	1.34706e-61	314.254	1.46965	glyceraldehyde-3-phosphate dehydrogenase (NADP) (phosphorylating)
isotig06540	650	43	0	2.20413e-13	9.24596e-12	140.538	0	glyceraldehyde 3-phosphate dehydrogenase
isotig09537	540	34	0	9.85587e-11	3.32184e-09	133.759	0	glyceraldehyde 3-phosphate dehydrogenase
isotig03622	846	18	0	5.07714e-06	9.52729e-05	45.2003	0	glutathione S-transferase
isotig09718	533	15	1	0.000344711	0.00444321	59.7865	4.11944	glutathione S-transferase
isotig03866	828	105	13	1.08368e-18	6.98556e-17	269.4	34.4729	glutathione S-transferase
isotig00262	1800	34	11	0.000775865	0.00916956	40.1278	13.4179	glutathione reductase (NADPH)
isotig03230	888	36	9	6.22237e-05	0.000952498	86.1249	22.2533	glutathione peroxidase
isotig07947	592	14	1	0.000641462	0.00768161	50.2395	3.70888	glutathione gamma-glutamylcysteinyltransferase
isotig10446	510	57	5	3.69617e-12	1.40443e-10	237.435	21.5261	glutamyl-tRNA reductase
isotig15317	270	11	0	0.000584907	0.00717173	86.5502	0	glutamine synthetase
isotig00306	1752	138	7	4.16821e-32	3.77073e-30	167.334	8.77261	glutamine synthetase
isotig05730	689	111	1	1.16658e-31	1.04356e-29	342.25	3.18673	glutamate--glyoxylate aminotransferase
isotig13489	412	41	2	2.0587e-10	6.73688e-09	211.41	10.6585	glutamate--glyoxylate aminotransferase
isotig01485	1168	169	3	1.77882e-45	2.03736e-43	307.385	5.63954	glutamate--glyoxylate aminotransferase
isotig04840	744	13	0	0.000150694	0.00210299	37.1201	0	glutamate synthase (NADPH/NADH)
isotig00044	2543	77	2	1.68301e-20	1.15822e-18	64.3256	1.72683	glutamate synthase (ferredoxin)
isotig07040	630	91	17	3.80176e-13	1.56208e-11	306.86	59.248	glutamate synthase (ferredoxin)
isotig06480	653	29	1	4.61397e-08	1.16007e-06	94.3461	3.36242	glutamate receptor. ionotropic. other eukaryote
isotig11668	477	11	0	0.000584907	0.00711326	48.9907	0	glucose-6-phosphate 1-dehydrogenase
isotig00222	1861	92	0	8.18404e-28	6.74699e-26	105.022	0	glucose-1-phosphate adenylyltransferase
isotig00591	1517	52	1	1.33574e-14	6.16795e-13	72.8211	1.44737	glucose-1-phosphate adenylyltransferase
isotig13165	427	13	0	0.000150694	0.00211635	64.6777	0	gibberellin 20-oxidase
isotig04427	773	71	2	8.42996e-19	5.44501e-17	195.127	5.68088	geranylgeranyl reductase
isotig10082	521	232	72	6.54e-20	4.39235e-18	945.996	303.431	geranylgeranyl diphosphate synthase. type II
isotig03309	880	15	0	3.88245e-05	0.000625041	36.2116	0	gephyrin
isotig05616	694	13	0	0.000150694	0.00212566	39.7945	0	gephyrin
isotig03319	880	33	4	9.50997e-07	2.00118e-05	79.6655	9.98027	general transcription factor 3C polypeptide 3 (transcription factor C subunit 4)
isotig01866	1086	365	0	3.27909e-108	6.87312e-106	714.007	0	GDP-L-galactose phosphorylase
isotig02041	1054	249	0	4.75562e-74	7.68314e-72	501.878	0	GDP-L-galactose phosphorylase
isotig12815	441	49	0	3.76934e-15	1.91419e-13	236.046	0	GDP-L-galactose phosphorylase
isotig08444	578	28	0	5.76324e-09	1.62269e-07	102.913	0	GDP-L-galactose phosphorylase
isotig00105	2179	74	11	1.93627e-12	7.58182e-11	72.1462	11.0841	GDP-L-galactose phosphorylase
isotig00734	1417	125	34	5.01394e-13	2.04443e-11	187.404	52.6834	GDP-D-mannose 3'. 5'-epimerase
isotig02702	955	39	7	1.7671e-06	3.56415e-05	86.7562	16.0938	galactokinase
isotig02152	1038	16	1	0.000184673	0.00254233	32.7463	2.11528	F-type H+transporting ATPase subunit gamma
isotig01928	1074	54	3	4.94668e-13	2.02086e-11	106.814	6.13313	F-type H+transporting ATPase subunit gamma
isotig02178	1034	144	12	2.68299e-29	2.27024e-27	295.857	25.4815	F-type H+transporting ATPase subunit b
isotig01808	1097	46	11	3.51304e-06	6.74013e-05	89.0821	22.0166	F-type H+transporting ATPase oligomycin sensitivity conferral protein
isotig05784	685	178	0	3.85809e-53	4.93921e-51	552.038	0	fructose-bisphosphate aldolase. class I
isotig03999	812	135	2	4.13471e-37	4.09254e-35	353.197	5.40803	fructose-bisphosphate aldolase. class I
isotig13291	422	51	19	0.000186542	0.00256037	256.742	98.8567	fructose-bisphosphate aldolase. class I
isotig02310	1015	90	2	3.36977e-24	2.52788e-22	188.372	4.32642	fructose-1.6-bisphosphatase I
isotig01341	1206	357	5	1.11684e-96	2.19062e-94	628.869	9.10307	fructose-1.6-bisphosphatase I
isotig00433	1617	585	10	6.56987e-155	1.63963e-152	768.573	13.5786	fructose-1.6-bisphosphatase I
isotig01003	1306	56	20	5.15893e-05	0.000798862	91.0928	33.6242	formate--tetrahydrofolate ligase
isotig02132	1041	51	2	3.50323e-13	1.4459e-11	104.078	4.21837	flavonol synthase
isotig03051	910	12	0	0.000296887	0.00387585	28.0143	0	flavonol 3-O-glucosyltransferase
isotig01824	1083	21	1	7.85664e-06	0.000142955	41.1936	2.02739	flavonoid 3'-monooxygenase
isotig10261	514	574	83	2.95178e-88	5.34815e-86	2372.4	354.552	flavonoid 3'-monooxygenase
isotig01680	1119	34	4	5.36031e-07	1.1758e-05	64.5488	7.84865	flavin-binding kelch repeat F-box protein 1
isotig08672	569	43	10	5.68026e-06	0.000105571	160.544	38.588	FK506-binding protein 4/5
isotig02881	932	34	10	0.000362935	0.0046706	77.5001	23.5586	Fe-S cluster assembly protein SufB
isotig02298	1017	13	0	0.000150694	0.00213222	27.1557	0	ferulate-5-hydroxylase
isotig10171	518	11	0	0.000584907	0.00708371	45.113	0	ferulate-5-hydroxylase
isotig01969	1065	32	1	6.59889e-09	1.84582e-07	63.8322	2.06165	ferritin heavy chain
isotig00482	1583	107	0	3.12996e-32	2.84755e-30	143.596	0	ferredoxin--NADP reductase
isotig00952	1322	58	0	8.42961e-18	5.27995e-16	93.2043	0	ferredoxin--NADP reductase
isotig06358	658	34	0	9.85587e-11	3.3341e-09	109.772	0	ferredoxin--NADP reductase
isotig08963	559	13	0	0.000150694	0.00211311	49.405	0	ferredoxin
isotig09908	528	387	3	1.29527e-108	2.7328e-106	1557.1	12.4753	ferredoxin
isotig00666	1457	26	6	0.00044721	0.00556207	37.9099	9.04184	fatty acyl-CoA reductase
isotig00638	1473	29	2	3.75973e-07	8.33837e-06	41.8249	2.98121	far upstream element-binding protein
isotig00941	1326	38	11	0.000138594	0.00197146	60.8806	18.2144	extracellular signal-regulated kinase 1/2
isotig02085	1044	124	12	3.85958e-24	2.88856e-22	252.325	25.2375	extracellular signal-regulated kinase 1/2
isotig09496	538	16	0	1.97065e-05	0.000336248	63.1796	0	eukaryotic translation initiation factor 2C
isotig00547	1539	39	3	5.28059e-09	1.49533e-07	53.8351	4.28004	ethanolamine-phosphate cytidylyltransferase
isotig01714	1116	19	0	2.57706e-06	5.04548e-05	36.1683	0	enoyl-CoA hydratase/3-hydroxyacyl-CoA dehydrogenase
isotig05888	679	15	0	3.88245e-05	0.000625826	46.9311	0	enoyl-CoA hydratase/3-hydroxyacyl-CoA dehydrogenase
isotig01799	1099	112	15	3.90608e-19	2.55645e-17	216.501	29.9681	enolase-phosphatase E1
isotig03300	882	157	1	4.6485e-45	5.31462e-43	378.155	2.48941	elongation factor Tu
isotig00075	2303	108	0	1.5887e-32	1.45568e-30	99.6252	0	elongation factor Ts
isotig07685	605	94	3	3.95514e-24	2.95662e-22	330.074	10.8876	elongation factor Ts
isotig02220	1029	24	2	7.99799e-06	0.000145321	49.549	4.26756	elongation factor P
isotig02365	1006	80	0	2.79841e-24	2.10913e-22	168.939	0	elongation factor G
isotig06174	667	35	6	4.4612e-06	8.43812e-05	111.476	19.7511	elongation factor G
isotig05545	701	23	2	1.46359e-05	0.000254744	69.7026	6.26436	elongation factor 2
isotig03427	868	52	6	3.56563e-10	1.14291e-08	127.269	15.1774	elongation factor 2
isotig00042	2544	39	11	8.89266e-05	0.00131421	32.5677	9.49381	EIN3-binding F-box protein
isotig06072	673	21	3	0.000209042	0.0028132	66.2893	9.78749	EH domain-containing protein 1
isotig00969	1315	49	6	1.97906e-09	5.87663e-08	79.1607	10.0182	EH domain-containing protein 1
isotig05395	708	107	0	3.12996e-32	2.84352e-30	321.063	0	dynein light chain LC8-type
isotig05040	729	13	0	0.000150694	0.002128	37.8839	0	dynamin GTPase
isotig04568	762	58	6	1.10422e-11	4.01949e-10	161.701	17.2887	dTMP kinase
isotig03219	888	17	1	9.86616e-05	0.00143234	40.6701	2.47259	dolichyl-phosphate beta-glucosyltransferase
isotig07521	610	27	3	6.78989e-06	0.000124641	94.0314	10.7983	dolichyl-diphosphooligosaccharide--protein glycosyltransferase
isotig07697	603	48	10	4.89058e-07	1.07719e-05	169.108	36.4123	dolichyl-diphosphooligosaccharide--protein glycosyltransferase
isotig07505	608	19	1	2.79569e-05	0.000457431	66.3879	3.61128	DnaJ homolog subfamily C member 11
isotig08048	590	33	5	3.77276e-06	7.22548e-05	118.823	18.6073	DnaJ homolog subfamily C member 11
isotig04455	769	85	18	2.29503e-11	8.13264e-10	234.818	51.3939	DnaJ homolog subfamily A member 2
isotig03371	874	90	28	1.50675e-08	4.06398e-07	218.761	70.3415	DnaJ homolog subfamily A member 2
isotig00498	1573	114	54	7.87035e-06	0.000143083	153.963	75.3755	DnaJ homolog subfamily A member 2
isotig05414	705	49	14	1.22438e-05	0.000214798	147.654	43.6018	DNA-directed RNA polymerases I. II. and III subunit RPABC2
isotig10174	519	68	1	3.34686e-19	2.19269e-17	278.343	4.23056	DNA-directed RNA polymerase subunit beta'
isotig00005	3731	72	23	6.65124e-07	1.42868e-05	40.9965	13.5353	DNA-directed RNA polymerase subunit beta'
isotig00065	2389	411	70	9.1535e-58	1.2386e-55	365.481	64.3349	DNA-directed RNA polymerase subunit alpha
isotig00581	1521	27	2	1.28569e-06	2.65667e-05	37.7115	2.88713	DNA-directed RNA polymerase I subunit RPA49
isotig01028	1297	22	0	3.37006e-07	7.5843e-06	36.0348	0	DNA repair and recombination protein RAD54 and RAD54-like protein
isotig05015	732	17	0	1.00026e-05	0.000178707	49.3375	0	DNA polymerase kappa subunit
isotig01913	1077	28	5	5.55753e-05	0.000856244	55.2308	10.1934	DNA polymerase kappa subunit
isotig08911	561	15	0	3.88245e-05	0.000621608	56.8025	0	DNA polymerase delta subunit 4
isotig04828	744	15	0	3.88245e-05	0.000616835	42.8309	0	DNA gyrase subunit B
isotig00605	1499	151	28	5.17706e-21	3.58975e-19	214	41.013	ditrans.polycis-polyprenyl diphosphate synthase
isotig05270	712	13	0	0.000150694	0.00210483	38.7885	0	disease resistance protein RPM1
isotig08008	591	12	0	0.000296887	0.0038798	43.1353	0	disease resistance protein RPM1
isotig00289	1772	58	9	8.33147e-10	2.57033e-08	69.535	11.1518	disease resistance protein RPM1
isotig04553	764	17	0	1.00026e-05	0.000179207	47.271	0	dihydrofolate reductase
isotig00551	1535	54	0	1.26996e-16	7.70613e-15	74.7351	0	D-glycerate 3-kinase
isotig00208	1883	72	18	1.15211e-08	3.13647e-07	81.2309	20.9888	delta8-fatty-acid desaturase
isotig06455	652	83	23	6.04827e-09	1.69847e-07	270.439	77.4543	cytochrome c oxidase subunit 6a
isotig01180	1249	50	3	6.01661e-12	2.2358e-10	85.0446	5.2738	cytochrome b6-f complex subunit 5
isotig12823	440	13	0	0.000150694	0.00210574	62.7668	0	cytochrome b6-f complex subunit 4
isotig09859	528	30	1	2.41507e-08	6.32505e-07	120.705	4.15845	cytochrome b6-f complex iron-sulfur subunit
isotig06450	654	18	0	5.07714e-06	9.55805e-05	58.4701	0	cytochrome b-561
isotig11202	489	13	0	0.000150694	0.00210117	56.4773	0	cysteine synthase A
isotig00770	1403	82	19	2.67234e-10	8.66101e-09	124.164	29.7345	cysteine synthase A
isotig00651	1466	49	20	0.000700607	0.00831536	71.007	29.9544	cysteine synthase A
isotig00713	1435	168	63	1.11013e-11	4.03871e-10	248.712	96.3948	cysteine synthase A
isotig01750	1108	74	12	7.02164e-12	2.59424e-10	141.883	23.7797	cyclin-dependent kinase 2
isotig02822	939	21	0	6.63947e-07	1.4348e-05	47.5109	0	cyclic nucleotide gated channel. other eukaryote
isotig03477	862	11	0	0.000584907	0.00713626	27.1097	0	cyclic nucleotide gated channel. other eukaryote
isotig08587	572	53	1	6.90314e-15	3.27002e-13	196.843	3.83857	cyclic nucleotide gated channel. other eukaryote
isotig00183	1938	83	16	7.27301e-12	2.68557e-10	90.9837	18.1272	cyclic nucleotide gated channel. other eukaryote
isotig08023	591	13	0	0.000150694	0.00210437	46.7299	0	cullin 3
isotig00909	1336	83	2	3.32288e-22	2.38931e-20	131.981	3.28692	cullin 1
isotig00215	1872	45	6	1.89044e-08	5.05002e-07	51.0676	7.03737	cullin 1
isotig02171	1038	157	4	9.84228e-41	1.03488e-38	321.323	8.46112	Cu/Zn superoxide dismutase
isotig06582	646	39	11	8.89266e-05	0.00131481	128.254	37.3874	Cu/Zn superoxide dismutase
isotig10614	505	53	0	2.50198e-16	1.46152e-14	222.958	0	cryptochrome 2
isotig03586	853	27	0	1.13543e-08	3.10822e-07	67.2441	0	cryptochrome 2
isotig09675	535	19	0	2.57706e-06	5.07959e-05	75.4465	0	cryptochrome 2
isotig01187	1248	51	14	5.0343e-06	9.5053e-05	86.815	24.6308	coumaroylquinate(coumaroylshikimate) 3'-monooxygenase
isotig04318	785	28	1	8.80633e-08	2.13223e-06	75.7753	2.79702	cleavage and polyadenylation specificity factor subunit 5
isotig11506	481	14	0	7.64893e-05	0.00115925	61.8333	0	cleavage and polyadenylation specificity factor subunit 3
isotig08947	560	17	0	1.00026e-05	0.000178907	64.4911	0	cinnamyl-alcohol dehydrogenase
isotig02809	937	39	2	7.28968e-10	2.27188e-08	88.4228	4.68657	cinnamyl-alcohol dehydrogenase
isotig00732	1418	66	25	2.62733e-05	0.000433534	98.8796	38.7105	cinnamyl-alcohol dehydrogenase
isotig00032	2729	58	11	9.23322e-09	2.56701e-07	45.1506	8.85022	chlorophyllide a oxygenase
isotig00068	2355	184	26	1.03574e-29	8.83397e-28	165.984	24.2408	chlorophyllide a oxygenase
isotig01125	1265	49	1	9.65742e-14	4.1966e-12	82.2896	1.7357	chlorophyll(ide) b reductase
isotig00540	1543	39	2	7.28968e-10	2.27078e-08	53.6955	2.84596	chlorophyll synthase
isotig12287	459	15	0	3.88245e-05	0.000620678	69.4253	0	chitinase
isotig07361	610	122	40	1.7768e-10	5.85022e-09	424.883	143.978	charged multivesicular body protein 5
isotig07463	612	106	43	4.68553e-07	1.0338e-05	367.954	154.27	charged multivesicular body protein 4
isotig01860	1087	97	19	1.69179e-13	7.16708e-12	189.575	38.3786	chaperonin GroES
isotig01075	1281	86	4	7.88503e-21	5.45564e-19	142.623	6.85608	chaperonin GroEL
isotig00582	1520	359	54	1.33543e-54	1.74446e-52	501.753	78.0037	chaperonin GroEL
isotig01935	1071	16	0	1.97065e-05	0.000333498	31.7373	0	centromeric protein E
isotig08280	582	35	0	5.00264e-11	1.72786e-09	127.757	0	cellulose synthase A
isotig00858	1357	18	0	5.07714e-06	9.51616e-05	28.1794	0	cellulose synthase A
isotig04753	747	12	0	0.000296887	0.00386876	34.1271	0	cellulose synthase A
isotig04004	810	23	2	1.46359e-05	0.000254537	60.3229	5.42138	cellulose synthase A
isotig09710	533	69	14	9.48549e-10	2.90262e-08	275.018	57.6721	cellulose synthase A
isotig00298	1765	79	24	7.53256e-08	1.86321e-06	95.0871	29.856	cellulose synthase A
isotig00006	3698	583	31	1.02022e-129	2.36232e-127	334.92	18.406	cellulose synthase A
isotig08172	584	15	0	3.88245e-05	0.000625983	54.5654	0	cell division protein FtsZ
isotig01364	1200	22	4	0.000415481	0.00520785	38.9476	7.31887	cell division protein FtsZ
isotig05846	685	52	0	4.92923e-16	2.79537e-14	161.269	0	cell division protease FtsH
isotig08879	562	26	0	2.23695e-08	5.89951e-07	98.2825	0	cell division protease FtsH
isotig05029	732	16	0	1.97065e-05	0.000333146	46.4353	0	cell division protease FtsH
isotig05225	718	15	0	3.88245e-05	0.00062254	44.3819	0	cell division protease FtsH
isotig01104	1272	281	70	6.69344e-30	5.74713e-28	469.308	120.83	cell division protease FtsH
isotig03058	906	165	5	8.91642e-42	9.49984e-40	386.897	12.1173	cell division cycle 2-like
isotig02690	956	79	5	5.58627e-18	3.50928e-16	175.553	11.4836	CDK-activating kinase assembly factor MAT1
isotig07871	597	27	5	9.39936e-05	0.00138654	96.079	18.3891	CCR4-NOT transcription complex subunit 9
isotig01488	1168	72	20	6.52286e-08	1.62222e-06	130.957	37.5969	CCR4-NOT complex subunit CAF16
isotig00307	1749	109	7	3.00064e-24	2.2536e-22	132.396	8.78766	catalase
isotig00463	1594	188	80	1.26349e-10	4.2274e-09	250.558	110.196	catalase
isotig00668	1460	25	3	2.15978e-05	0.000363109	36.377	4.51163	casein kinase II subunit alpha
isotig03723	838	23	3	6.77394e-05	0.00103323	58.3073	7.86036	casein kinase 1. epsilon
isotig01065	1285	25	5	0.000264969	0.00351861	41.331	8.54342	casein kinase 1
isotig02596	971	48	7	1.40695e-08	3.80601e-07	105.017	15.8286	casein kinase 1
isotig02593	971	70	8	2.50539e-13	1.04143e-11	153.15	18.0899	casein kinase 1
isotig00511	1565	47	5	1.3546e-09	4.08474e-08	63.8003	7.01489	carotenoid cleavage dioxygenase
isotig12265	460	16	0	1.97065e-05	0.000332971	73.8927	0	carotene epsilon-monooxygenase
isotig02126	1041	43	1	4.99598e-12	1.87171e-10	87.752	2.10918	carotene epsilon-monooxygenase
isotig29746	487	14	0	7.64893e-05	0.00114652	61.0715	0	carboxyl-terminal processing protease
isotig07723	601	249	0	4.75562e-74	7.66383e-72	880.165	0	carbonic anhydrase
isotig11669	476	80	0	2.79841e-24	2.10666e-22	357.044	0	carbonic anhydrase
isotig09715	531	11	0	0.000584907	0.0070544	44.0086	0	carbonic anhydrase
isotig05652	694	44	1	2.59095e-12	9.97486e-11	134.689	3.16377	carbonic anhydrase
isotig07480	612	102	1	4.80471e-29	4.03363e-27	354.069	3.58768	carbonic anhydrase
isotig01737	1111	28	5	5.55753e-05	0.000856039	53.5406	9.88146	carbonic anhydrase
isotig01151	1258	58	14	2.00624e-07	4.66395e-06	97.946	24.435	capping protein (actin filament) muscle Z-line. alpha
isotig00272	1797	45	5	4.32433e-09	1.23876e-07	53.199	6.10924	calnexin
isotig11860	472	15	0	3.88245e-05	0.0006176	67.5132	0	calmodulin
isotig08597	566	14	1	0.000641462	0.00767445	52.5473	3.87926	calmodulin
isotig08892	555	15	1	0.000344711	0.00444679	57.4166	3.95614	calmodulin
isotig00459	1595	42	10	9.17518e-06	0.000165398	55.9407	13.7659	calmodulin
isotig03241	888	94	36	6.27522e-07	1.36297e-05	224.882	89.0132	calmodulin
isotig03164	898	29	0	2.92531e-09	8.45925e-08	68.6058	0	calcium-dependent protein kinase
isotig07475	612	29	3	2.10842e-06	4.2194e-05	100.667	10.763	calcium-dependent protein kinase
isotig00079	2263	50	7	4.67095e-09	1.33626e-07	46.938	6.7917	calcium-dependent protein kinase
isotig00645	1471	51	14	5.0343e-06	9.5081e-05	73.6541	20.8968	calcium-dependent protein kinase
isotig06479	652	11	0	0.000584907	0.00716488	35.8413	0	calcium-binding protein CML
isotig09189	552	25	3	2.15978e-05	0.000363299	96.2144	11.9329	calcium/calmodulin-dependent protein kinase kinase
isotig04466	765	17	0	1.00026e-05	0.000178857	47.2092	0	Ca2+transporting ATPase
isotig08520	574	36	5	7.19893e-07	1.52286e-05	133.239	19.126	Ca2+transporting ATPase
isotig00188	1924	235	1	7.39792e-68	1.12707e-65	259.479	1.1412	Ca2:H antiporter
isotig00946	1325	127	4	2.9589e-32	2.69575e-30	203.623	6.62841	Ca2:H antiporter
isotig00530	1544	33	5	3.77276e-06	7.22979e-05	45.4052	7.1103	Ca2:H antiporter
isotig02073	1048	90	9	1.14226e-17	7.12679e-16	182.44	18.8559	Ca2:H antiporter
isotig08258	583	27	0	1.13543e-08	3.1016e-07	98.3862	0	Ca2:cation antiporter. CaCA family
isotig01857	1090	25	6	0.000727573	0.00860834	48.7251	12.0862	branched-chain amino acid aminotransferase
isotig14903	318	31	1	1.26296e-08	3.43095e-07	207.097	6.90459	biotin synthetase
isotig02060	1051	21	3	0.000209042	0.00281379	42.4479	6.26734	bile acid:Na symporter. BASS family
isotig02100	1038	13	0	0.000150694	0.00210896	26.6063	0	bifunctional dihydroflavonol 4-reductase/flavanone 4-reductase
isotig07071	628	33	5	3.77276e-06	7.22764e-05	111.633	17.4814	bifunctional aspartokinase / homoserine dehydrogenase 1
isotig13078	431	14	0	7.64893e-05	0.00115001	69.0065	0	beta-mannan synthase
isotig01697	1121	29	0	2.92531e-09	8.48603e-08	54.9581	0	beta-amylase
isotig02532	973	58	3	4.00952e-14	1.7834e-12	126.635	6.76976	beta-amylase
isotig00176	1955	186	31	2.38404e-27	1.93557e-25	202.118	34.8161	beta-1.4-mannosyl-glycoprotein beta-1.4-N-acetylglucosaminyltransferase
isotig01318	1214	65	0	7.31713e-20	4.89889e-18	113.745	0	auxin responsive GH3 gene family
isotig09659	535	62	0	5.59534e-19	3.63606e-17	246.194	0	auxin responsive GH3 gene family
isotig01055	1290	73	0	3.22388e-22	2.32072e-20	120.219	0	ATP-dependent RNA helicase DHX8/PRP22
isotig00060	2425	108	31	7.31516e-11	2.48906e-09	94.6131	28.0682	ATP-dependent RNA helicase DHX8/PRP22
isotig03750	835	18	0	5.07714e-06	9.57492e-05	45.7958	0	ATP-dependent RNA helicase DDX18/HAS1
isotig00850	1360	65	20	1.34289e-06	2.7448e-05	101.535	32.2891	ATP-dependent Clp protease. protease subunit
isotig02262	1022	119	27	1.38507e-14	6.38656e-13	247.363	58.0067	ATP-dependent Clp protease. protease subunit
isotig00349	1697	93	4	9.2181e-23	6.71101e-21	116.423	5.17539	ATP-dependent Clp protease ATP-binding subunit ClpC
isotig00172	1957	240	4	1.86296e-64	2.74056e-62	260.531	4.48781	ATP-dependent Clp protease ATP-binding subunit ClpC
isotig01172	1253	20	0	1.30806e-06	2.68473e-05	33.9092	0	ATP-dependent Clp protease ATP-binding subunit ClpB
isotig00045	2537	77	6	1.34375e-16	8.0775e-15	64.4777	5.19273	ATP-binding cassette. subfamily F. member 3
isotig00080	2265	106	21	1.63639e-14	7.50223e-13	99.4207	20.3571	ATP:ADP antiporter. AAA family
isotig09796	530	25	0	4.40709e-08	1.11682e-06	100.208	0	aspartyl-tRNA synthetase
isotig00147	2018	53	3	9.25096e-13	3.71306e-11	55.7948	3.26411	aspartyl-tRNA synthetase
isotig04535	763	19	0	2.57706e-06	5.06713e-05	52.9015	0	asparaginyl-tRNA synthetase
isotig09234	550	18	0	5.07714e-06	9.48843e-05	69.5263	0	asparaginyl-tRNA synthetase
isotig09719	533	59	4	1.71201e-13	7.24795e-12	235.16	16.4777	asparagine synthase (glutamine-hydrolysing)
isotig00558	1535	42	10	9.17518e-06	0.000165352	58.1273	14.304	asparagine synthase (glutamine-hydrolysing)
isotig05962	679	59	23	0.000105464	0.0015194	184.596	74.3743	arsenite-transporting ATPase
isotig12117	465	14	0	7.64893e-05	0.00116145	63.9609	0	arogenate/prephenate dehydratase
isotig04059	806	469	42	7.92232e-90	1.46014e-87	1236.17	114.414	aquaporin PIP
isotig00708	1436	604	0	1.35325e-178	3.57186e-176	893.556	0	apyrase
isotig08910	561	109	0	8.06395e-33	7.485e-31	412.765	0	apyrase
isotig08044	588	15	0	3.88245e-05	0.000624414	54.1942	0	apoptotic chromatin condensation inducer in the nucleus
isotig00007	3638	803	48	0.000000000000000000000000000000000000000000000000000000000000000000000000000000000000000000000000000000000000000000000000000000000000000000000000000000000000000000000000000058565522850028911455338010454188720470452994898042978169020226003770859864500380268238235597869638287218	1.52697e-170	468.913	28.9697	apocytochrome f
isotig02084	1046	36	8	2.39204e-05	0.000395624	73.1156	16.7928	anthranilate synthase component II
isotig01100	1273	31	5	1.11938e-05	0.000198771	51.7336	8.62396	anthranilate phosphoribosyltransferase
isotig00012	3250	136	5	1.21506e-33	1.14104e-31	88.8986	3.37794	AMP deaminase
isotig09006	558	31	5	1.11938e-05	0.000198936	118.023	19.6744	ammonium transporter. Amt family
isotig00316	1739	98	10	5.56863e-19	3.63343e-17	119.72	12.626	aminomethyltransferase
isotig02952	922	269	109	7.82967e-16	4.38591e-14	619.813	259.574	aminocyclopropanecarboxylate oxidase
isotig28356	475	18	0	5.07714e-06	9.51338e-05	80.5041	0	amino-acid N-acetyltransferase
isotig08574	572	38	0	6.54205e-12	2.42684e-10	141.132	0	alpha-glucan. water dikinase
isotig08854	563	15	1	0.000344711	0.00444411	56.6007	3.89993	alpha-glucan. water dikinase
isotig02946	922	22	4	0.000415481	0.00520887	50.691	9.52564	alpha-glucan. water dikinase
isotig01047	1287	18	0	5.07714e-06	9.50505e-05	29.7121	0	alpha-1.4-galacturonosyltransferase
isotig10320	512	33	3	1.96996e-07	4.58459e-06	136.925	12.8652	alpha-1.4-galacturonosyltransferase
isotig03553	854	50	5	2.34287e-10	7.64341e-09	124.38	12.8552	alpha-1.4-galacturonosyltransferase
isotig00515	1564	109	13	1.12552e-19	7.48854e-18	148.057	18.2504	alpha-1.4-galacturonosyltransferase
isotig00303	1758	336	20	2.30058e-73	3.67972e-71	406.031	24.9791	all-trans-nonaprenyl-diphosphate synthase
isotig02454	992	71	3	1.05283e-17	6.57519e-16	152.05	6.6401	allene oxide cyclase
isotig02473	988	72	19	2.79699e-08	7.29252e-07	154.816	42.2242	allantoinase
isotig01396	1190	59	1	1.30694e-16	7.88577e-15	105.328	1.84509	aldehyde dehydrogenase family 7 member A1
isotig12512	451	34	0	9.85587e-11	3.32009e-09	160.155	0	aldehyde dehydrogenase (NAD)
isotig00886	1339	35	7	1.39358e-05	0.000243683	55.5299	11.4784	aldehyde decarbonylase
isotig02567	973	22	0	3.37006e-07	7.6352e-06	48.034	0	alanyl-tRNA synthetase
isotig01162	1255	13	0	0.000150694	0.0021341	22.0059	0	alanyl-tRNA synthetase
isotig00148	2018	92	12	3.73055e-16	2.15174e-14	96.8514	13.0564	alanyl-tRNA synthetase
isotig01213	1240	68	27	4.08894e-05	0.000648358	116.5	47.8087	alanyl-tRNA synthetase
isotig10541	508	89	1	2.8361e-25	2.19692e-23	372.191	4.32216	alanine-glyoxylate transaminase / serine-glyoxylate transaminase / serine-pyruvate transaminase
isotig00856	1358	377	7	1.61604e-99	3.25948e-97	589.767	11.3178	alanine-glyoxylate transaminase / serine-glyoxylate transaminase / serine-pyruvate transaminase
isotig08218	583	29	0	2.92531e-09	8.47453e-08	105.674	0	agmatine deiminase
isotig07736	601	39	5	1.33781e-07	3.2089e-06	137.857	18.2667	agmatine deiminase
isotig01740	1110	312	7	6.1001e-81	1.04335e-78	597.133	13.8465	agmatine deiminase
isotig00411	1627	136	19	1.83456e-22	1.32657e-20	177.579	25.6408	ADP-ribosylation factor GTPase-activating protein 2/3
isotig04493	768	207	49	1.8472e-23	1.36495e-21	572.596	140.088	adenylyl-sulfate reductase (glutathione)
isotig00227	1858	191	17	1.47834e-37	1.48155e-35	218.387	20.0895	adenylate kinase
isotig09874	528	17	1	9.86616e-05	0.0014291	68.3997	4.15845	adenosylhomocysteinase
isotig01548	1150	22	3	0.000119257	0.0017047	40.641	5.72781	adenosylhomocysteinase
isotig08787	567	34	10	0.000362935	0.00467154	127.39	38.7242	adenosylhomocysteinase
isotig04726	746	18	1	5.25788e-05	0.000811051	51.2593	2.94324	adenosine deaminase
isotig06895	635	18	2	0.000286486	0.00379256	60.2196	6.91546	adenine phosphoribosyltransferase
isotig06705	642	89	4	1.17467e-21	8.30674e-20	294.506	13.6801	adenine phosphoribosyltransferase
isotig00415	1624	70	9	1.11422e-12	4.43881e-11	91.5696	12.1681	acyl-[acyl-carrier-protein] desaturase
isotig01731	1111	43	14	0.000159318	0.00221227	82.2231	27.6681	actin. other eukaryote
isotig01202	1244	112	38	2.39645e-09	7.03458e-08	191.266	67.07	actin. other eukaryote
isotig00251	1818	29	1	4.61397e-08	1.16053e-06	33.8878	1.20773	acetyl-CoA synthetase
isotig04104	805	23	1	2.19263e-06	4.34724e-05	60.6975	2.72753	acetyl-CoA carboxylase carboxyl transferase subunit beta
isotig08314	580	333	0	8.70166e-99	1.73868e-96	1219.71	0	acetyl-CoA carboxylase carboxyl transferase subunit alpha
isotig05958	679	256	0	4.128e-76	6.8415e-74	800.957	0	acetyl-CoA carboxylase carboxyl transferase subunit alpha
isotig13380	418	16	0	1.97065e-05	0.000334646	81.3173	0	acetyl-CoA carboxylase carboxyl transferase subunit alpha
isotig02994	915	19	2	0.000159181	0.00221229	44.1135	4.79926	acetyl-CoA carboxylase carboxyl transferase subunit alpha
isotig00406	1633	60	22	3.96282e-05	0.000629137	78.0556	29.5802	acetyl-CoA acyltransferase 1
isotig04622	759	11	0	0.000584907	0.00715941	30.7886	0	acetolactate synthase I/II/III large subunit
isotig02553	975	73	8	4.45384e-14	1.97555e-12	159.059	18.0157	acetolactate synthase I/II/III large subunit
isotig05441	704	14	0	7.64893e-05	0.00115353	42.2469	0	abscisic-aldehyde oxidase
isotig04474	770	13	0	0.000150694	0.00212426	35.8667	0	aarF domain-containing kinase
isotig01453	1176	21	1	7.85664e-06	0.000142996	37.936	1.86706	aarF domain-containing kinase
isotig00754	1408	21	1	7.85664e-06	0.000143484	31.6852	1.55942	aarF domain-containing kinase
isotig12955	435	101	0	1.83025e-30	1.59715e-28	493.255	0	9-cis-epoxycarotenoid dioxygenase
isotig05216	718	14	0	7.64893e-05	0.00115082	41.4231	0	5'-3' exoribonuclease 2
isotig01210	1240	106	0	6.16643e-32	5.5549e-30	181.603	0	4-hydroxy-3-methylbut-2-enyl diphosphate reductase
isotig04251	790	89	0	6.25826e-27	5.0554e-25	239.333	0	4-hydroxy-3-methylbut-2-enyl diphosphate reductase
isotig11365	485	17	0	1.00026e-05	0.000179057	74.464	0	4-hydroxy-3-methylbut-2-enyl diphosphate reductase
isotig06316	661	18	2	0.000286486	0.00379491	57.8509	6.64345	4-hydroxy-3-methylbut-2-enyl diphosphate reductase
isotig03883	822	25	3	2.15978e-05	0.000363776	64.6111	8.01336	4.5-DOPA dioxygenase extradiol
isotig06696	643	18	2	0.000286486	0.00379099	59.4704	6.82942	3-phosphoshikimate 1-carboxyvinyltransferase
isotig05368	710	11	0	0.000584907	0.00705308	32.9135	0	3-oxoacyl-[acyl-carrier-protein] synthase II
isotig06341	660	14	1	0.000641462	0.0077104	45.0633	3.32676	3-oxoacyl-[acyl-carrier-protein] synthase II
isotig14755	333	12	0	0.000296887	0.0039157	76.5555	0	3-oxoacyl-[acyl-carrier protein] reductase
isotig08162	585	12	0	0.000296887	0.00388296	43.5777	0	3-methylcrotonyl-CoA carboxylase beta subunit
isotig05499	700	16	1	0.000184673	0.00254889	48.558	3.13666	3-ketoacyl-CoA synthase
isotig00163	1973	95	25	1.55046e-10	5.13132e-09	102.291	27.8213	3-isopropylmalate/(R)-2-methylmalate dehydratase large subunit
isotig12230	462	49	0	3.76934e-15	1.92027e-13	225.317	0	3-deoxy-manno-octulosonate cytidylyltransferase (CMP-KDO synthetase)
isotig07010	631	14	1	0.000641462	0.00770174	47.1344	3.47965	3-deoxy-manno-octulosonate cytidylyltransferase (CMP-KDO synthetase)
isotig03579	853	34	4	5.36031e-07	1.17661e-05	84.6777	10.2962	3'(2'). 5'-bisphosphate nucleotidase / inositol polyphosphate 1-phosphatase
isotig00831	1367	41	8	1.9499e-06	3.92298e-05	63.7169	12.8495	2-dehydro-3-deoxyphosphooctonate aldolase (KDO 8-P synthase)
isotig09411	542	12	0	0.000296887	0.00388534	47.035	0	2-alkenal reductase
isotig10327	514	12	0	0.000296887	0.00391811	49.5972	0	2-alkenal reductase
isotig01328	1206	47	1	3.60437e-13	1.48383e-11	82.7923	1.82061	2-alkenal reductase
isotig07032	630	18	2	0.000286486	0.00379647	60.6975	6.97035	2-alkenal reductase
isotig01589	1136	72	22	3.17429e-07	7.22482e-06	134.646	42.5216	26S proteasome regulatory subunit T4
isotig10811	497	12	0	0.000296887	0.00390606	51.2937	0	26S proteasome regulatory subunit T3
isotig01868	1086	175	26	1.39526e-27	1.14146e-25	342.332	52.5664	26S proteasome regulatory subunit T1
isotig12216	462	17	2	0.000513407	0.0063509	78.1711	9.50502	26S proteasome regulatory subunit N3
isotig01071	1284	18	0	5.07714e-06	9.48014e-05	29.7815	0	1-phosphatidylinositol-4-phosphate 5-kinase
isotig00841	1362	25	1	6.08307e-07	1.32393e-05	38.9944	1.61208	1-phosphatidylinositol-4-phosphate 5-kinase
isotig05968	678	23	4	0.000244246	0.00325015	72.0671	12.9537	1-phosphatidylinositol-4-phosphate 5-kinase
isotig03770	830	35	11	0.000508625	0.00630268	89.5837	29.0991	1-phosphatidylinositol-4-phosphate 5-kinase
isotig06138	670	31	3	6.47611e-07	1.40186e-05	98.2938	9.83131	1-deoxy-D-xylulose-5-phosphate reductoisomerase
isotig11161	490	36	2	4.81646e-09	1.37605e-07	156.079	8.96188	16S rRNA (cytosine967-C5)-methyltransferase
isotig01067	1284	31	1	1.26296e-08	3.42805e-07	51.2904	1.71002	12-oxophytodienoic acid reductase
isotig01054	1291	64	1	4.75823e-18	2.99792e-16	105.316	1.70074	1.4-alpha-glucan branching enzyme
isotig05213	719	19	0	2.57706e-06	5.08115e-05	56.1389	0	[ribulose-bisphosphate carboxylase]-lysine N-methyltransferase
isotig00917	1333	300	0	4.54932e-89	8.33683e-87	478.113	0	(S)-2-hydroxy-acid oxidase
isotig01662	1128	40	0	1.68548e-12	6.62002e-11	75.3338	0	()-neomenthol dehydrogenase
isotig10079	522	47	4	2.53734e-10	8.24849e-09	191.279	16.825	()-abscisic acid 8'-hydroxylase
