# Supplementary material for: Transcriptome Analysis of Medicinal Plant Salvia miltiorrhiza and Identification of Genes Related to Tanshinone Biosynthesis
Source: PLoS One. 2013 Nov 19;8(11):e80464. doi: 10.1371/journal.pone.0080464 (PMC3834075; doi:10.1371/journal.pone.0080464)
Supplement: Table S3 — List of unigenes that are more abundant in S. miltiorrhiza root. (XLSX) [file pone.0080464.s004.xlsx]

## Sheet: Sheet1
Table S3: List of unigenes that are more abundant in S. miltiorrhiza root
Unigene	Length	Reads No. in leaf	Reads No. in root	P-Value	FDR	leaf_RPKM	root_RPKM	Annotation
isotig07765	590	6	32	9.39815e-06	0.000169275	21.6042	119.087	zinc finger protein 830
isotig08481	571	21	108	5.26555e-15	2.526e-13	78.1308	415.291	zinc finger protein
isotig02763	945	1	16	0.00011332	0.00163039	2.24806	37.1752	xylose isomerase
isotig12355	458	0	46	5.9313e-15	2.82216e-13	0	220.525	xyloglucan:xyloglucosyl transferase TCH4
isotig13897	393	0	18	2.85367e-06	5.55146e-05	0	100.565	xyloglucan:xyloglucosyl transferase TCH4
isotig14083	382	0	29	1.17786e-09	3.59063e-08	0	166.686	xyloglucan:xyloglucosyl transferase
isotig05783	688	0	25	2.00333e-08	5.32497e-07	0	79.7841	xyloglucan:xyloglucosyl transferase
isotig14412	361	0	14	4.85358e-05	0.00076525	0	85.1502	xyloglucan:xyloglucosyl transferase
isotig14715	336	0	13	9.85659e-05	0.00144139	0	84.9511	xyloglucan:xyloglucosyl transferase
isotig07823	595	0	12	0.000200166	0.00274151	0	44.2822	xyloglucan:xyloglucosyl transferase
isotig08141	587	6	71	1.79383e-15	9.556e-14	21.7146	265.574	xyloglucan:xyloglucosyl transferase
isotig00469	1591	6	59	1.19038e-12	4.73045e-11	8.01162	81.423	xyloglucan:xyloglucosyl transferase
isotig01440	1178	7	36	3.32517e-06	6.39691e-05	12.6239	67.1	xyloglucan:xyloglucosyl transferase
isotig01902	1073	4	20	0.000697551	0.00828676	7.91953	40.9256	xyloglucan:xyloglucosyl transferase
isotig03559	854	22	56	5.88334e-05	0.000901891	54.7273	143.978	xyloglucan 6-xylosyltransferase
isotig01257	1228	23	53	0.000327538	0.00424061	39.7895	94.7638	xyloglucan 6-xylosyltransferase
isotig06117	672	2	30	8.38238e-08	2.05284e-06	6.32266	98.0205	xanthoxin dehydrogenase
isotig05200	715	10	35	0.00010387	0.00149845	29.7121	107.48	WRKY transcription factor 22
isotig03395	873	19	46	0.000482491	0.00598463	46.2358	115.693	WD repeat-containing protein 68
isotig05082	728	3	21	0.00011654	0.00166997	8.75445	63.3363	WD repeat-containing protein 23
isotig04022	805	3	55	5.29713e-14	2.33989e-12	7.91707	150.014	V-type H+transporting ATPase subunit I
isotig07454	612	5	108	8.09987e-16	4.52936e-14	17.3563	387.469	V-type H+transporting ATPase subunit E
isotig07149	626	16	41	0.000568315	0.00701659	54.2981	143.805	V-type H+transporting ATPase subunit B
isotig05307	713	23	225	1.92771e-44	2.18834e-42	68.5295	692.88	V-type H+transporting ATPase 16kDa proteolipid subunit
isotig03184	894	41	94	1.77403e-06	3.57701e-05	97.4284	230.864	V-type H+transporting ATPase 16kDa proteolipid subunit
isotig03043	910	11	46	1.15966e-06	2.40789e-05	25.6797	110.989	voltage-dependent anion channel protein 2
isotig09948	523	0	21	3.4073e-07	7.58559e-06	0	88.1622	vitellogenic carboxypeptidase-like protein
isotig06622	645	0	11	0.000406495	0.00511822	0	37.4454	vesicle-fusing ATPase
isotig05581	698	12	69	1.67964e-11	6.02182e-10	36.5229	217.049	vesicle-associated membrane protein 7
isotig01780	1102	3	20	0.000209502	0.00281585	5.78334	39.8486	UV excision repair protein RAD23
isotig04817	745	11	33	0.000571574	0.00705275	31.3672	97.2574	UTP--glucose-1-phosphate uridylyltransferase
isotig02007	1060	3	19	0.000374689	0.00479972	6.01249	39.3562	uridine kinase
isotig01796	1098	14	60	1.83607e-08	4.91092e-07	27.0872	119.981	ureidoglycine aminohydrolase
isotig04214	789	3	39	1.71181e-09	5.10668e-08	8.07762	108.531	uncharacterized zinc-type alcohol dehydrogenase-like protein
isotig06945	631	0	22	1.67782e-07	3.95639e-06	0	76.5523	UDP-N-acetylglucosamine--dolichyl-phosphate N-acetylglucosaminephosphotransferase
isotig02175	1033	5	87	8.0999e-16	4.51364e-14	10.2827	184.92	UDP-glucuronate 4-epimerase
isotig08240	583	20	230	4.44729e-48	5.38198e-46	72.8787	866.212	UDP-glucuronate 4-epimerase
isotig05019	730	43	90	1.90977e-05	0.000326816	125.137	270.698	UDP-glucosyl transferase 73C
isotig01426	1182	79	161	2.59501e-08	6.77692e-07	141.987	299.07	UDPglucose 6-dehydrogenase
isotig07566	605	0	10	0.000825506	0.00967778	0	36.2919	UDP-glucose 4-epimerase
isotig06929	632	42	334	8.88798e-60	1.23659e-57	141.179	1160.36	UDP-glucose 4-epimerase
isotig09380	542	1	25	2.84414e-07	6.51735e-06	3.91958	101.276	UDP-arabinose 4-epimerase
isotig14181	375	29	271	2.81588e-52	3.55526e-50	164.288	1586.73	UDP-arabinose 4-epimerase
isotig13947	390	0	13	9.85659e-05	0.00144369	0	73.1887	UBX domain-containing protein 1
isotig01551	1151	7	49	2.18321e-09	6.47681e-08	12.92	93.4729	UBX domain-containing protein 1
isotig07468	614	106	396	1.57267e-42	1.701e-40	366.756	1416.09	ubiquitin-like protein 5
isotig03691	840	32	141	7.06687e-15	3.33526e-13	80.9301	368.557	ubiquitin-conjugating enzyme E2 variant
isotig05427	707	12	68	2.91931e-11	1.02767e-09	36.0579	211.181	ubiquitin-conjugating enzyme E2 O
isotig03110	902	269	863	0.0000000000000000000000000000000000000000000000000000000000000000000000000000355799063959438143434879296597747886604026555851136743127250314674620028954735094179387388358570116351150426268047188733784986300567900671381774493125740900761878229924127324070446340775293087761793578218942170826097783982240492	5.94286e-75	633.556	2100.73	ubiquitin-conjugating enzyme E2 O
isotig08942	559	1	22	2.12653e-06	4.23714e-05	3.80038	86.4124	ubiquitin-conjugating enzyme E2 H
isotig12122	464	7	59	5.88013e-12	2.19398e-10	32.0494	279.189	ubiquitin-conjugating enzyme E2 D/E
isotig12071	466	4	25	4.22614e-05	0.000669947	18.2353	117.793	ubiquitin-conjugating enzyme E2 D/E
isotig03828	827	21	106	6.0455e-15	2.87224e-13	53.9452	281.427	ubiquitin-conjugating enzyme E2 D/E
isotig02563	963	13	49	1.69261e-06	3.42145e-05	28.6785	111.721	ubiquitin-conjugating enzyme E2 D/E
isotig03594	850	0	18	2.85367e-06	5.54809e-05	0	46.4963	ubiquitin-conjugating enzyme E2 A
isotig06160	669	1	30	9.70633e-09	2.69621e-07	3.17551	98.4601	ubiquitin related modifier 1
isotig06679	643	6	41	5.7859e-08	1.44736e-06	19.8235	140.003	ubiquitin fusion degradation protein 1
isotig03176	896	35	207	2.75609e-32	2.51455e-30	82.9849	507.256	ubiquitin conjugation factor E4 B
isotig26091	371	0	10	0.000825506	0.00951602	0	59.1822	ubiquitin carboxyl-terminal hydrolase 36/42
isotig02498	980	4	63	2.7926e-15	1.46097e-13	8.67108	141.15	ubiquitin carboxyl-terminal hydrolase 30
isotig07424	615	4	29	4.12347e-06	7.87363e-05	13.8173	103.535	ubiquitin carboxyl-terminal hydrolase 14
isotig08061	589	1	13	0.000798987	0.0094272	3.60682	48.4611	ubiquitin carboxyl-terminal hydrolase 12/46
isotig03514	858	6	30	2.79465e-05	0.000457844	14.856	76.7713	ubiquitin C
isotig04912	734	18	44	0.000582234	0.00717048	52.0974	131.62	ubiquinol-cytochrome c reductase subunit 9
isotig04937	736	7	28	0.000221185	0.00295553	20.205	83.5305	ubiquinol-cytochrome c reductase subunit 6
isotig03878	823	1	16	0.00011332	0.00162856	2.58131	42.686	ubiquinol-cytochrome c reductase iron-sulfur subunit
isotig07386	616	6	48	9.40131e-10	2.87961e-08	20.6923	171.09	U6 snRNA-associated Sm-like protein LSm8
isotig05186	724	29	239	6.47355e-44	7.23357e-42	85.0939	724.81	U6 snRNA-associated Sm-like protein LSm6
isotig10713	502	0	10	0.000825506	0.00961102	0	43.7382	U4/U6.U5 tri-snRNP-associated protein 3
isotig10058	523	2	22	1.40572e-05	0.000245671	8.12395	92.3604	U4/U6.U5 tri-snRNP-associated protein 3
isotig06687	643	0	12	0.000200166	0.002738	0	40.9765	U4/U6 small nuclear ribonucleoprotein SNU13
isotig00456	1594	6	27	0.000138271	0.00196861	7.99654	37.1912	U11/U12 small nuclear ribonucleoprotein 65 kDa protein
isotig00905	1340	42	202	1.40958e-27	1.15171e-25	66.5861	330.987	tyrosyl-tRNA synthetase
isotig03307	879	0	14	4.85358e-05	0.000756693	0	34.9707	tyrosine decarboxylase
isotig01254	1230	28	152	6.91918e-23	5.05455e-21	48.3606	271.334	tyrosine 3-monooxygenase/tryptophan 5-monooxygenase activation protein
isotig02037	1055	36	145	8.68255e-15	4.06786e-13	72.4919	301.773	tyrosine 3-monooxygenase/tryptophan 5-monooxygenase activation protein
isotig01741	1109	12	39	8.201e-05	0.00122099	22.9873	77.2144	tyrosine 3-monooxygenase/tryptophan 5-monooxygenase activation protein
isotig08857	563	10	81	4.63828e-15	2.32055e-13	37.7338	315.894	type II pantothenate kinase
isotig01277	1223	3	24	1.95251e-05	0.00033333	5.21116	43.0874	type II pantothenate kinase
isotig10255	513	0	10	0.000825506	0.00969018	0	42.8004	two-component response regulator ARR-A family
isotig08386	575	3	20	0.000209502	0.00281762	11.0839	76.3708	tubulin beta
isotig00438	1612	11	48	4.18782e-07	9.26535e-06	14.4966	65.3794	tubulin beta
isotig07348	616	4	98	4.50307e-16	2.57877e-14	13.7949	349.309	tryptophan synthase beta chain
isotig08081	588	7	30	7.97798e-05	0.00119111	25.2906	112.023	tRNA-dihydrouridine synthase 1
isotig06446	656	24	169	2.90626e-29	2.44947e-27	77.7225	565.65	tRNA threonylcarbamoyladenosine biosynthesis protein
isotig09697	532	1	37	8.26068e-11	2.80483e-09	3.99326	152.706	tRNA (cytosine38-C5)-methyltransferase
isotig13500	412	6	24	0.000650705	0.00777054	30.9381	127.903	tRNA (cytosine38-C5)-methyltransferase
isotig03470	865	14	124	4.82501e-15	2.3879e-13	34.3836	314.754	trehalose 6-phosphate synthase/phosphatase
isotig01092	1273	16	41	0.000568315	0.00701524	26.7012	70.7165	trehalose 6-phosphate synthase/phosphatase
isotig01164	1253	18	74	7.91551e-10	2.44436e-08	30.5183	129.672	translation initiation factor IF-2
isotig01018	1301	3	38	3.23963e-09	9.33873e-08	4.89873	64.1315	translation initiation factor eIF-2B subunit delta
isotig07355	616	20	168	1.44124e-31	1.28746e-29	68.9745	598.816	translation initiation factor eIF-2B subunit alpha
isotig05151	724	55	515	5.4975e-98	1.08828e-95	161.385	1561.83	translation initiation factor 5A
isotig02988	917	18	132	4.98889e-15	2.43703e-13	41.7006	316.06	translation initiation factor 5A
isotig05416	708	17	44	0.000317891	0.00411737	51.0099	136.453	translation initiation factor 4G
isotig00852	1360	103	233	9.49884e-14	4.1389e-12	160.893	376.168	translation initiation factor 4G
isotig06268	665	14	77	2.30125e-12	8.89692e-11	44.7245	254.234	translation initiation factor 1
isotig02928	924	2	30	8.38238e-08	2.04736e-06	4.5983	71.2877	transketolase
isotig07251	621	0	10	0.000825506	0.00968663	0	35.3568	transitional endoplasmic reticulum ATPase
isotig08599	570	27	68	1.10505e-05	0.000196444	100.63	261.938	transitional endoplasmic reticulum ATPase
isotig03524	859	4	38	1.81359e-08	4.85687e-07	9.8925	97.1305	transformer-2 protein
isotig02847	936	15	82	4.95183e-13	2.02039e-11	34.0451	192.355	transformer-2 protein
isotig06766	640	5	76	8.13985e-16	4.5241e-14	16.597	260.735	transcriptional adapter 2-alpha
isotig04089	806	7	64	2.87235e-13	1.19243e-11	18.4502	174.345	transcription initiation factor TFIID subunit 9 / adenylate kinase
isotig10764	501	9	67	9.90887e-13	3.95485e-11	38.1631	293.631	transcription initiation factor TFIIB
isotig08464	577	1	24	5.56935e-07	1.22041e-05	3.68183	91.3273	transcription initiation factor TFIIA small subunit
isotig03761	831	15	42	0.000196721	0.0026972	38.3468	110.972	transcription factor MYC2
isotig03108	903	32	139	7.06999e-15	3.33428e-13	75.2838	337.981	transcription elongation factor B. polypeptide 1
isotig00585	1512	6	45	5.57384e-09	1.57559e-07	8.43022	65.347	transaldolase
isotig00873	1351	15	54	8.84871e-07	1.86632e-05	23.5871	87.7614	threonine dehydratase
isotig09108	555	2	25	2.09604e-06	4.20645e-05	7.65555	98.9036	thioredoxin 1
isotig05260	716	4	29	4.12347e-06	7.87129e-05	11.8682	88.9303	thioredoxin 1
isotig04604	760	15	116	4.94071e-15	2.42643e-13	41.9292	335.127	tether containing UBX domain for GLUT4
isotig10143	519	2	21	2.63552e-05	0.000434102	8.18657	88.8417	template-activating factor I
isotig11284	485	0	26	9.86479e-09	2.72137e-07	0	117.705	syntaxin-binding protein 5
isotig13784	398	0	11	0.000406495	0.00514651	0	60.6841	syntaxin-binding protein 5
isotig12455	452	0	13	9.85659e-05	0.00143942	0	63.1495	syntaxin 1B/2/3
isotig07727	601	11	107	4.05468e-15	2.05259e-13	38.8828	390.908	SWI/SNF-related matrix-associated actin-dependent regulator of chromatin subfamily B member 1
isotig11272	489	0	19	1.4052e-06	2.84766e-05	0	85.3119	suppressor of tumorigenicity protein 13
isotig01547	1152	2	22	1.40572e-05	0.00024527	3.68822	41.931	suppressor of G2 allele of SKP1
isotig00654	1466	9	46	1.42691e-07	3.41749e-06	13.0421	68.8952	suppressor of G2 allele of SKP1
isotig05477	703	5	27	4.6264e-05	0.000730869	15.1096	84.3283	sulfite oxidase
isotig09652	535	0	15	2.39e-05	0.000399198	0	61.5606	sucrose synthase
isotig01983	1064	12	428	6.0014e-113	1.28737e-110	23.9596	883.216	sucrose synthase
isotig13243	423	0	14	4.85358e-05	0.000759833	0	72.6696	succinyl-CoA synthetase alpha subunit
isotig01990	1062	9	35	4.30605e-05	0.00068194	18.0035	72.3617	succinyl-CoA synthetase alpha subunit
isotig01141	1261	19	46	0.000482491	0.00598579	32.0094	80.0954	STIP1 homology and U-box containing protein 1
isotig09617	534	4	21	0.000402642	0.00514545	15.9132	86.3462	sterol 3beta-glucosyltransferase
isotig03656	843	11	44	3.16393e-06	6.0977e-05	27.7207	114.601	sterol 3beta-glucosyltransferase
isotig06012	676	0	13	9.85659e-05	0.0014427	0	42.2242	splicing factor. arginine/serine-rich 4/5/6
isotig00743	1415	10	51	2.98148e-08	7.75464e-07	15.0135	79.1368	splicing factor. arginine/serine-rich 1/9
isotig02622	964	2	21	2.63552e-05	0.000433991	4.4075	47.8308	splicing factor 3B subunit 5
isotig04373	779	6	27	0.000138271	0.00197036	16.3626	76.1012	S-phase kinase-associated protein 1
isotig10995	495	6	110	1.12174e-15	6.14412e-14	25.7505	487.924	spermidine synthase
isotig13085	432	3	18	0.000666394	0.00794016	14.7529	91.4858	spermidine synthase
isotig01779	1102	4	21	0.000402642	0.00514033	7.71112	41.8411	speckle-type POZ protein
isotig13353	419	3	63	4.33146e-16	2.49385e-14	15.2106	330.135	somatic embryogenesis receptor kinase 1
isotig05760	681	4	29	4.12347e-06	7.86193e-05	12.4782	93.5009	solute carrier family 45. member 1/2/4
isotig02134	1037	0	33	6.92516e-11	2.36514e-09	0	69.8715	solute carrier family 39 (zinc transporter). member 1/2/3
isotig08739	567	3	34	4.08252e-08	1.04074e-06	11.2403	131.662	solute carrier family 39 (zinc transporter). member 1/2/3
isotig04431	769	1	14	0.000418073	0.00522501	2.76257	39.973	solute carrier family 35. member E1
isotig01460	1175	19	51	6.65163e-05	0.00101506	34.3522	95.301	solute carrier family 35. member E1
isotig09944	528	7	382	6.65707e-106	1.37292e-103	28.1646	1588.53	solute carrier family 31 (copper transporter). member 1
isotig10378	512	14	52	9.64573e-07	2.02842e-05	58.0895	222.997	solute carrier family 30 (zinc transporter). member 9
isotig07760	601	1	13	0.000798987	0.00940989	3.5348	47.4935	solute carrier family 30 (zinc transporter). member 5
isotig09542	538	0	12	0.000200166	0.00273566	0	48.9738	solute carrier family 29 (equilibrative nucleoside transporter). member 1/2/3
isotig08912	557	26	82	1.64876e-08	4.43581e-07	99.1648	323.239	solute carrier family 25 (mitochondrial phosphate transporter). member 3
isotig14199	374	6	42	3.23584e-08	8.37883e-07	34.0815	246.571	solute carrier family 25 (mitochondrial oxoglutarate transporter). member 11
isotig03774	839	35	168	3.73462e-23	2.74381e-21	88.6228	439.655	solute carrier family 25 (mitochondrial oxoglutarate transporter). member 11
isotig02272	1021	19	51	6.65163e-05	0.00101482	39.5337	109.675	solute carrier family 25 (mitochondrial oxoglutarate transporter). member 11
isotig02397	995	24	62	1.87668e-05	0.000321411	51.2422	136.815	solute carrier family 25 (mitochondrial oxoglutarate transporter). member 11
isotig06617	646	2	102	-9.95435e-17	-4.37303e-14	6.57713	346.683	solute carrier family 25 (mitochondrial iron transporter). member 28/37
isotig05885	683	1	19	1.56703e-05	0.0002704	3.11042	61.0798	solute carrier family 25 (mitochondrial carnitine/acylcarnitine transporter). member 20/29
isotig13346	419	9	31	0.000299598	0.00389301	45.6318	162.447	solute carrier family 25 (mitochondrial carnitine/acylcarnitine transporter). member 20/29
isotig08124	586	0	15	2.39e-05	0.000398368	0	56.2029	solute carrier family 25 (mitochondrial adenine nucleotide translocator). member 4/5/6/31
isotig24201	457	1	19	1.56703e-05	0.000270109	4.64861	91.2856	solute carrier family 25 (mitochondrial adenine nucleotide translocator). member 4/5/6/31
isotig14266	370	0	11	0.000406495	0.00517101	0	65.2764	solute carrier family 24 (sodium/potassium/calcium exchanger). member 6
isotig01978	1063	13	70	3.21275e-11	1.12664e-09	25.9806	144.587	snRNA-activating protein complex subunit 3
isotig07078	628	104	370	5.40277e-38	5.44e-36	351.814	1293.62	small subunit ribosomal protein S9e
isotig08706	567	9	32	0.000186017	0.00255425	33.7209	123.917	small subunit ribosomal protein S9
isotig03600	848	2	17	0.000314056	0.00407593	5.01041	44.0168	small subunit ribosomal protein S7e
isotig03676	839	3	21	0.00011654	0.00167109	7.59624	54.9569	small subunit ribosomal protein S7e
isotig02786	943	6	31	1.62422e-05	0.000278843	13.517	72.1797	small subunit ribosomal protein S5e
isotig01722	1115	13	73	6.2256e-12	2.31078e-10	24.769	143.752	small subunit ribosomal protein S4e
isotig05787	687	19	58	3.42303e-06	6.57335e-05	58.7538	185.369	small subunit ribosomal protein S4e
isotig06642	645	11	36	0.00014741	0.00209314	36.2303	122.548	small subunit ribosomal protein S3e
isotig12364	457	0	20	6.9195e-07	1.48332e-05	0	96.0901	small subunit ribosomal protein S29e
isotig12104	464	15	64	6.4991e-09	1.81949e-07	68.6772	302.85	small subunit ribosomal protein S29e
isotig14416	360	0	22	1.67782e-07	3.95494e-06	0	134.179	small subunit ribosomal protein S28e
isotig13955	388	1	16	0.00011332	0.00162819	5.47529	90.5427	small subunit ribosomal protein S28e
isotig07571	609	4	32	6.9308e-07	1.47392e-05	13.9535	115.371	small subunit ribosomal protein S27e
isotig09915	527	8	46	4.41335e-08	1.11138e-06	32.2492	191.652	small subunit ribosomal protein S27e
isotig04352	781	35	74	9.0737e-05	0.00134065	95.2042	208.039	small subunit ribosomal protein S27e
isotig05621	695	11	37	9.27694e-05	0.00136911	33.6238	116.891	small subunit ribosomal protein S27Ae
isotig10430	511	12	38	0.00012926	0.00184522	49.8884	163.278	small subunit ribosomal protein S27Ae
isotig05289	714	19	121	4.94442e-15	2.42269e-13	56.532	372.094	small subunit ribosomal protein S24e
isotig05713	692	25	196	1.75202e-35	1.69748e-33	76.7491	621.892	small subunit ribosomal protein S20e
isotig09332	550	23	82	1.49051e-09	4.47355e-08	88.8391	327.353	small subunit ribosomal protein S20e
isotig06372	658	0	25	2.00333e-08	5.30518e-07	0	83.4217	small subunit ribosomal protein S18e
isotig07159	623	27	130	5.26524e-15	2.52775e-13	92.0693	458.163	small subunit ribosomal protein S18e
isotig05138	724	3	42	2.50174e-10	8.14514e-09	8.80282	127.373	small subunit ribosomal protein S17e
isotig05478	704	573	1375	0.0000000000000000000000000000000000000000000000000000000000000000000000000000000025819494553651217626725714242560872096019925255697153788474545681039405304265208963142165463271903599459822722269972250419001408759666609301944926337137879816506701190365317230096554736431913174773146522674765380642116005097338788325108533407733563195459248583359824878806249537381739044617243383259614604268789494689…	4.43978e-79	1729.1	4288.4	small subunit ribosomal protein S16e
isotig03725	831	1	14	0.000418073	0.00521688	2.55646	36.9907	small subunit ribosomal protein S15e
isotig08096	587	3	34	4.08252e-08	1.0395e-06	10.8573	127.176	small subunit ribosomal protein S15Ae
isotig13794	399	3	26	5.81955e-06	0.00010729	15.973	143.076	small subunit ribosomal protein S14e
isotig04668	756	7	47	6.95197e-09	1.94035e-07	19.6705	136.503	small subunit ribosomal protein S12e
isotig06672	644	26	124	5.07604e-15	2.44057e-13	85.7683	422.767	small subunit ribosomal protein S12e
isotig14659	339	0	13	9.85659e-05	0.00143745	0	84.1993	small subunit ribosomal protein S11e
isotig06889	636	1	17	5.87427e-05	0.000901795	3.34027	58.689	small nuclear ribonucleoprotein G
isotig11367	483	19	138	4.94439e-15	2.42638e-13	83.5691	627.331	sister chromatid cohesion protein DCC1
isotig04436	769	14	45	2.55276e-05	0.000421771	38.6759	128.485	signal recognition particle subunit SRP14
isotig07347	617	10	83	3.8764e-15	1.967e-13	34.4313	295.364	signal peptide peptidase-like 3
isotig03976	816	6	55	1.37844e-11	4.995e-10	15.6207	147.992	signal peptidase complex subunit 3
isotig07618	607	3	29	9.24217e-07	1.94674e-05	10.4996	104.9	signal peptidase complex subunit 1
isotig06182	668	0	64	-9.99698e-16	-9.57009e-13	0	210.363	shikimate O-hydroxycinnamoyltransferase
isotig14990	309	0	27	4.85762e-09	1.38534e-07	0	191.854	shikimate O-hydroxycinnamoyltransferase
isotig07075	626	0	14	4.85358e-05	0.000761506	0	49.1042	serine/threonine-protein phosphatase 4 regulatory subunit 2
isotig08495	578	2	19	9.16973e-05	0.0013536	7.35091	72.1757	serine/threonine-protein kinase CTR1
isotig09773	531	0	24	4.06834e-08	1.04585e-06	0	99.2389	serine racemase
isotig09363	544	1	27	7.38953e-08	1.83136e-06	3.90517	108.976	serine O-acetyltransferase
isotig11056	492	0	11	0.000406495	0.00514956	0	49.09	septum site-determining protein MinD
isotig04765	748	17	49	3.99991e-05	0.000634711	48.2821	143.833	sec-independent protein translocase protein TatA
isotig06854	640	49	96	4.05513e-05	0.000643314	162.65	329.349	sec-independent protein translocase protein TatA
isotig08738	566	0	20	6.9195e-07	1.47691e-05	0	77.5851	SAUR family protein
isotig12248	461	9	41	2.0279e-06	4.0748e-05	41.4745	195.276	SAUR family protein
isotig01776	1103	17	63	6.86278e-08	1.70543e-06	32.7426	125.409	saposin
isotig07333	621	49	656	6.83009e-141	1.63461e-138	167.627	2319.41	S-adenosylmethionine synthetase
isotig00486	1584	101	230	9.67847e-14	4.20289e-12	135.458	318.814	S-adenosylmethionine synthetase
isotig08762	566	10	110	3.54501e-15	1.82044e-13	37.5338	426.718	S-adenosylmethionine decarboxylase
isotig04542	757	1	19	1.56703e-05	0.000269892	2.80636	55.109	RuvB-like protein 2
isotig12688	443	1	17	5.87427e-05	0.000901364	4.79552	84.2578	rRNA-processing protein EBP2
isotig09734	533	7	153	3.68532e-38	3.73416e-36	27.9004	630.274	RPM1-interacting protein 4
isotig08710	567	0	11	0.000406495	0.00516691	0	42.5966	RING-box protein 1
isotig06574	648	0	17	5.7952e-06	0.000107334	0	57.6022	RING finger and CHY zinc finger domain-containing protein 1
isotig13227	423	1	14	0.000418073	0.00522298	5.02226	72.6696	ribulose-phosphate 3-epimerase
isotig09193	552	12	35	0.000489547	0.00606862	46.1829	139.218	ribulose-phosphate 3-epimerase
isotig05476	701	5	52	1.67275e-11	6.03763e-10	15.1527	162.873	ribosome production factor 1
isotig06420	655	1	15	0.000217999	0.00292331	3.24338	50.2823	ribosome biogenesis protein SSF1/2
isotig06364	659	17	48	6.11463e-05	0.000936676	54.8028	159.927	ribosome biogenesis ATPase
isotig07127	625	7	60	3.22222e-12	1.23606e-10	23.7934	210.783	ribonucleoside-diphosphate reductase subunit M2
isotig01476	1170	31	172	4.65168e-26	3.66078e-24	56.2879	322.781	ribonuclease T2
isotig12859	441	5	23	0.000405382	0.00517017	24.0863	114.513	ribonuclease H2 subunit B
isotig01885	1080	10	69	1.25887e-12	4.99954e-11	19.6705	140.278	Rho family. other
isotig01784	1103	3	34	4.08252e-08	1.04032e-06	5.7781	67.6813	reversibly glycosylated polypeptide / UDP-arabinopyranose mutase
isotig11559	480	0	28	2.39199e-09	7.03437e-08	0	128.08	replication factor A1
isotig03860	828	18	44	0.000582234	0.00716911	46.1829	116.678	replication factor A1
isotig03846	825	2	18	0.000170065	0.00235386	5.1501	47.9053	regulatory protein NPR1
isotig06173	664	9	36	2.6169e-05	0.000431924	28.7948	119.042	regulator of nonsense transcripts 2
isotig04564	762	5	28	2.65482e-05	0.000436721	13.9397	80.6804	RAV-like factor
isotig03086	895	4	31	1.25989e-06	2.60588e-05	9.49459	76.0508	RAT1-interacting protein
isotig13705	403	0	12	0.000200166	0.00270056	0	65.3794	Ras-related protein Rab-7A
isotig04009	811	85	584	5.00546e-96	9.75821e-94	222.657	1581.09	Ras-related protein Rab-7A
isotig06405	657	12	37	0.000202636	0.00273273	38.8021	123.652	Ras-related protein Rab-7A
isotig02727	953	0	16	1.17688e-05	0.00020726	0	36.8631	Ras-related protein Rab-18
isotig01107	1272	9	86	2.90092e-15	1.50171e-13	15.0312	148.449	Ran-binding protein 3
isotig07899	594	4	21	0.000402642	0.00513829	14.3058	77.6243	Ran-binding protein 1
isotig08850	563	14	37	0.000813713	0.00956049	52.8274	144.297	Ran GTPase-activating protein 1
isotig06281	659	0	28	2.39199e-09	7.06026e-08	0	93.2905	raffinose synthase
isotig12632	448	0	18	2.85367e-06	5.56666e-05	0	88.2185	raffinose synthase
isotig02967	916	1	26	1.45058e-07	3.45741e-06	2.31923	62.3222	raffinose synthase
isotig02694	955	2	17	0.000314056	0.00407841	4.44903	39.085	raffinose synthase
isotig02301	1015	9	54	1.74117e-09	5.18703e-08	18.8372	116.813	raffinose synthase
isotig07579	610	25	83	4.85176e-09	1.38552e-07	87.0662	298.754	raffinose synthase
isotig02082	1048	57	141	3.91116e-10	1.24433e-08	115.545	295.408	raffinose synthase
isotig02039	1053	0	34	3.41003e-11	1.19126e-09	0	70.895	Rab family. other
isotig02699	954	3	106	1.65862e-16	9.90523e-15	6.68055	243.962	Rab family. other
isotig03069	905	2	23	7.47483e-06	0.000136784	4.69484	55.8013	Rab family. other
isotig05295	710	6	45	5.57384e-09	1.57489e-07	17.9528	139.162	Rab family. other
isotig03194	893	3	21	0.00011654	0.00167071	7.13689	51.6337	Rab family. other
isotig02811	933	12	71	5.52916e-12	2.06423e-10	27.3237	167.087	Rab family. other
isotig06392	659	374	1193	0.0000000000000000000000000000000000000000000000000000000000000000000000000000000000000000000000000000000027811608190196986049637224346444092976638432029686269319033552377413563169554707624662649525372393023247721181836619549093299363181693107004075806553078548468791708911099624738701837273570022850243679817916042498714748464443891691709067982779699131265937693322389351337273559565333630124986801…	5.71734e-103	1205.66	3974.84	Rab family. other
isotig03962	814	9	72	5.4367e-14	2.39331e-12	23.4886	194.211	pyruvate kinase
isotig05702	695	11	208	6.87667e-50	8.48198e-48	33.6238	657.118	pyruvate dehydrogenase E2 component (dihydrolipoamide acetyltransferase)
isotig06014	675	0	69	-9.99717e-16	-1.12493e-12	0	224.445	pyruvate decarboxylase
isotig11802	473	0	10	0.000825506	0.00957626	0	46.4199	pyruvate decarboxylase
isotig04773	748	5	22	0.000687375	0.00818103	14.2006	64.5782	putative transcription factor
isotig05850	685	0	21	3.4073e-07	7.60671e-06	0	67.3122	putative MFS transporter. AGZA family. xanthine/uracil permease
isotig14905	315	3	32	1.43195e-07	3.42701e-06	20.2325	223.051	putative MFS transporter. AGZA family. xanthine/uracil permease
isotig10078	521	91	234	8.49667e-17	5.17047e-15	371.059	986.15	putative chitinase
isotig01590	1141	4	23	0.000131811	0.00187871	7.44755	44.2596	puromycin-sensitive aminopeptidase
isotig23797	478	2	28	3.05677e-07	6.9722e-06	8.88876	128.616	protein transport protein SEC61 subunit gamma and related proteins
isotig23511	334	0	11	0.000406495	0.00516588	0	72.3121	protein transport protein SEC61 subunit beta
isotig04475	765	2	65	-9.3569e-17	-3.84706e-14	5.55402	186.559	protein quaking
isotig00655	1464	52	111	1.23945e-06	2.56857e-05	75.4573	166.474	protein phosphatase 2C homolog 2/3
isotig05422	706	2	20	4.92485e-05	0.000764646	6.01817	62.2	protein phosphatase 2 (formerly 2A). catalytic subunit
isotig12954	436	3	68	1.75465e-16	1.03534e-14	14.6175	342.442	protein Mpv17
isotig13274	421	1	25	2.84414e-07	6.51967e-06	5.04611	130.384	protein KTI12
isotig13406	414	9	33	0.000114833	0.00164772	46.1829	175.016	protein KTI12
isotig07604	604	3	25	1.06785e-05	0.000189935	10.5517	90.88	protein disulfide-isomerase A6
isotig00309	1742	4	199	2.7799e-55	3.68389e-53	4.8781	250.824	protein disulfide-isomerase A1
isotig03451	866	25	257	1.71175e-51	2.14015e-49	61.3284	651.599	protein disulfide-isomerase A1
isotig08550	573	3	22	6.45219e-05	0.000985092	11.1226	84.3011	protein CGI121
isotig02834	936	1	15	0.000217999	0.00291478	2.26967	35.1869	protein brassinosteroid insensitive 1
isotig08630	567	2	17	0.000314056	0.00407676	7.49352	65.8311	protein arginine N-methyltransferase 6
isotig07167	624	6	24	0.000650705	0.00776764	20.4271	84.4484	proteasome maturation protein
isotig04603	760	0	38	2.004e-12	7.79941e-11	0	109.783	prolyl 4-hydroxylase
isotig05717	692	2	21	2.63552e-05	0.000434548	6.13993	66.6313	prolyl 4-hydroxylase
isotig02216	1030	12	96	4.41421e-15	2.2119e-13	24.7505	204.644	prolactin regulatory element-binding protein
isotig03507	861	31	79	1.70008e-06	3.43545e-05	76.4888	201.46	profilin
isotig01616	1137	6	36	1.01227e-06	2.12802e-05	11.2106	69.5196	pre-mRNA-splicing factor RBM22/SLT11
isotig04967	735	1	17	5.87427e-05	0.000901148	2.89036	50.784	pre-mRNA-splicing factor ATP-dependent RNA helicase PRP16
isotig10836	499	5	29	1.51658e-05	0.000262048	21.2867	127.603	pre-mRNA-splicing factor ATP-dependent RNA helicase PRP16
isotig06150	669	2	30	8.38238e-08	2.0497e-06	6.35101	98.4601	pre-mRNA-processing factor 19
isotig02006	1058	55	281	2.1011e-39	2.17709e-37	110.437	583.157	pre-mRNA-processing factor 17
isotig03185	895	40	211	1.279e-30	1.12068e-28	94.9459	517.636	prefoldin alpha subunit
isotig08211	584	4	26	2.37643e-05	0.000398384	14.5508	97.752	polypeptide N-acetylglucosaminyltransferase
isotig06286	659	0	90	-9.99718e-16	-1.88591e-12	0	299.862	polyneuridine-aldehyde esterase
isotig09474	542	0	12	0.000200166	0.00272695	0	48.6124	polyadenylate-binding protein
isotig13552	407	0	13	9.85659e-05	0.001446	0	70.1316	poly(rC)-binding protein 2/3/4
isotig00854	1358	9	52	5.32383e-09	1.50558e-07	14.0793	84.0753	plasminogen activator inhibitor 1 RNA-binding protein
isotig09455	541	8	40	1.17686e-06	2.44202e-05	31.4146	162.341	pinin
isotig13018	434	0	18	2.85367e-06	5.53802e-05	0	91.0642	phosphoribosylamine--glycine ligase
isotig05574	700	5	30	8.6268e-06	0.000156083	15.1744	94.0997	phosphoribosylamine--glycine ligase
isotig09826	528	0	12	0.000200166	0.00270341	0	49.9014	phospholipid:diacylglycerol acyltransferase
isotig08943	561	6	83	1.12207e-15	6.11978e-14	22.721	324.848	phospholipase D
isotig04283	786	2	20	4.92485e-05	0.000763537	5.40563	55.8692	phospholipase D
isotig01010	1303	84	172	7.27605e-09	2.02816e-07	136.954	289.834	phospholipase D
isotig03052	910	8	36	9.78206e-06	0.000175943	18.6762	86.8613	phosphoenolpyruvate carboxylase
isotig09125	552	6	26	0.000233111	0.00310842	23.0915	103.419	phosphoenolpyruvate carboxylase
isotig01169	1253	10	142	3.54501e-15	1.82629e-13	16.9546	248.83	phosphoenolpyruvate carboxykinase (ATP)
isotig15366	266	0	10	0.000825506	0.00960057	0	82.5436	phenylalanine ammonia-lyase
isotig10927	494	15	128	4.94071e-15	2.43015e-13	64.5065	568.916	phenylalanine ammonia-lyase
isotig07987	592	3	21	0.00011654	0.00167146	10.7656	77.8866	phenylalanine ammonia-lyase
isotig06079	676	12	52	1.47349e-07	3.5081e-06	37.7115	168.897	phenylalanine ammonia-lyase
isotig13650	407	10	32	0.000420921	0.00524324	52.1969	172.632	phenylalanine ammonia-lyase
isotig06121	672	6	44	1.00423e-08	2.76084e-07	18.968	143.763	PHD finger-like domain-containing protein 5A
isotig03305	878	5	32	2.7585e-06	5.38755e-05	12.098	80.024	peroxisomal membrane protein 2
isotig03370	874	21	83	1.56561e-10	5.17879e-09	51.0443	208.512	peroxisomal membrane protein 2
isotig05856	685	2	28	3.05677e-07	6.96477e-06	6.20267	89.7496	peroxin-7
isotig06229	663	10	80	5.52699e-15	2.63761e-13	32.0424	264.936	peroxin-7
isotig12513	452	0	28	2.39199e-09	7.04406e-08	0	136.014	peroxin-6
isotig00395	1640	6	65	3.00141e-14	1.34715e-12	7.77225	87.0231	peroxin-4
isotig09606	537	0	69	-9.99717e-16	-1.08679e-12	0	282.124	peroxidase
isotig04511	766	0	53	-9.51061e-16	-6.28867e-13	0	151.919	peroxidase
isotig03825	827	0	158	2.41196e-49	2.95795e-47	0	419.485	peroxidase
isotig12015	469	0	37	4.07072e-12	1.54401e-10	0	173.218	peroxidase
isotig07570	607	0	34	3.41003e-11	1.18867e-09	0	122.986	peroxidase
isotig04077	800	0	12	0.000200166	0.00272059	0	32.9349	peroxidase
isotig02819	936	0	11	0.000406495	0.0051132	0	25.8037	peroxidase
isotig14367	363	0	11	0.000406495	0.00515873	0	66.5351	peroxidase
isotig11191	488	0	10	0.000825506	0.0096285	0	44.993	peroxidase
isotig10127	523	1	93	-5.01117e-16	-2.7471e-13	4.06198	390.433	peroxidase
isotig08076	589	1	21	4.14558e-06	7.89236e-05	3.60682	78.2833	peroxidase
isotig01607	1139	2	30	8.38238e-08	2.05362e-06	3.73031	57.8312	peroxidase
isotig11537	481	19	274	4.82172e-61	6.82694e-59	83.9166	1250.75	peroxidase
isotig01702	1121	10	137	3.54501e-15	1.82482e-13	18.9511	268.337	peroxidase
isotig08865	564	10	92	3.54646e-15	1.81537e-13	37.6669	358.157	peptidyl-prolyl isomerase H (cyclophilin H)
isotig02443	992	4	83	4.50312e-16	2.56962e-14	8.56619	183.709	peptidylprolyl isomerase
isotig10968	495	32	194	8.57896e-31	7.57914e-29	137.336	860.521	peptidylprolyl isomerase
isotig01273	1229	116	294	2.74848e-20	1.87139e-18	200.514	525.243	peptidylprolyl isomerase
isotig04878	744	33	75	2.34763e-05	0.000393762	94.228	221.337	peptidylprolyl isomerase
isotig09638	536	90	191	2.41685e-10	7.87675e-09	356.711	782.409	peptidyl-prolyl cis-trans isomerase NIMA-interacting 4
isotig02500	981	22	80	1.62608e-09	4.86451e-08	47.6423	179.055	peptide-O-fucosyltransferase
isotig03283	883	8	43	2.31236e-07	5.35037e-06	19.2472	106.923	peptide chain release factor subunit 1
isotig07404	613	3	19	0.000374689	0.00480644	10.3968	68.0547	peptide chain release factor 2
isotig02357	1006	0	221	9.9886e-69	1.54749e-66	0	482.347	pectinesterase
isotig11983	469	0	38	2.004e-12	7.83268e-11	0	177.9	pectinesterase
isotig13043	432	0	33	6.92516e-11	2.3664e-09	0	167.724	pectinesterase
isotig06142	670	0	30	5.80001e-10	1.82535e-08	0	98.3131	pectinesterase
isotig02253	1023	1	193	4.09078e-58	5.57067e-56	2.07665	414.235	pectinesterase
isotig10797	500	0	14	4.85358e-05	0.000759462	0	61.4785	pectate lyase
isotig09303	546	2	89	-9.95435e-17	-4.31393e-14	7.78174	357.901	pectate lyase
isotig08189	586	10	122	3.54501e-15	1.82336e-13	36.2528	457.117	pectate lyase
isotig05949	679	17	142	5.01472e-15	2.42747e-13	53.1886	459.181	pathogenesis-related protein 1
isotig11058	492	1	14	0.000418073	0.00522909	4.31792	62.4781	partner of Y14 and mago
isotig03088	905	4	20	0.000697551	0.00829598	9.38968	48.5229	p70 ribosomal S6 kinase
isotig07317	620	5	30	8.6268e-06	0.000156039	17.1324	106.242	ornithine--oxo-acid transaminase
isotig07320	618	41	133	2.47892e-13	1.0311e-11	140.94	472.529	OPC-8:0 CoA ligase 1
isotig04890	734	35	78	2.28628e-05	0.000383673	101.3	233.326	omega-hydroxypalmitate O-feruloyl transferase
isotig14724	334	0	14	4.85358e-05	0.000757614	0	92.0336	nucleoside-diphosphate kinase
isotig04569	762	46	119	2.62219e-09	7.64474e-08	128.245	342.892	nucleoside-diphosphate kinase
isotig11296	486	0	10	0.000825506	0.00955897	0	45.1782	nucleolysin TIA-1/TIAR
isotig02465	991	39	123	4.31306e-12	1.62536e-10	83.6046	272.519	nucleolin
isotig20383	411	1	15	0.000217999	0.00292087	5.16889	80.1336	nuclear pore complex protein Nup98-Nup96
isotig01542	1148	12	37	0.000202636	0.00273216	22.2064	70.766	nuclear GTP-binding protein
isotig06660	644	3	46	1.88859e-11	6.72583e-10	9.89634	156.833	novel plant SNARE
isotig04654	756	9	79	3.6651e-15	1.86865e-13	25.2906	229.441	novel plant SNARE
isotig05146	723	7	129	1.53757e-15	8.3012e-14	20.5683	391.757	non-specific serine/threonine protein kinase
isotig07302	618	10	55	3.38959e-09	9.76222e-08	34.3756	195.407	nitrogen fixation protein NifU and related proteins
isotig04965	735	0	26	9.86479e-09	2.73076e-07	0	77.6696	nitrilase
isotig10526	507	0	18	2.85367e-06	5.52465e-05	0	77.9524	nitrilase
isotig10298	514	0	11	0.000406495	0.00515465	0	46.9888	nitrilase
isotig01081	1280	15	133	4.94071e-15	2.43202e-13	24.8955	228.143	nitrilase
isotig11049	491	0	16	1.17688e-05	0.000207089	0	71.549	NIMA (never in mitosis gene a)-related kinase
isotig11417	486	5	45	1.23882e-09	3.74091e-08	21.8561	203.302	neutral ceramidase
isotig02671	961	6	118	1.12174e-15	6.15463e-14	13.2638	269.602	nascent polypeptide-associated complex subunit alpha
isotig02287	1019	21	86	3.56439e-11	1.24046e-09	43.7809	185.306	nascent polypeptide-associated complex subunit alpha
isotig09112	554	0	16	1.17688e-05	0.000206976	0	63.4126	naphthoate synthase
isotig08532	570	0	12	0.000200166	0.00272117	0	46.2244	NADPH2:quinone reductase
isotig01546	1156	14	47	1.02226e-05	0.000182078	25.7282	89.2699	NADH-ubiquinone oxidoreductase chain 2
isotig05320	714	17	57	1.14911e-06	2.3945e-05	50.5813	175.284	NADH dehydrogenase (ubiquinone) Fe-S protein 4
isotig00282	1785	32	72	4.05967e-05	0.000643876	38.0847	88.5644	NADH dehydrogenase (ubiquinone) Fe-S protein 2
isotig04871	739	0	15	2.39e-05	0.000399614	0	44.5668	NADH dehydrogenase (ubiquinone) 1 alpha/beta subcomplex 1
isotig13940	388	1	25	2.84414e-07	6.50572e-06	5.47529	141.473	NADH dehydrogenase (ubiquinone) 1 alpha subcomplex 13
isotig05829	686	63	263	9.54647e-32	8.56365e-30	195.099	841.776	NADH dehydrogenase (ubiquinone) 1 alpha subcomplex 13
isotig20661	300	0	12	0.000200166	0.00273508	0	87.8264	NAD kinase
isotig05141	725	1	176	6.34883e-53	8.09558e-51	2.93023	533.015	myrcene/ocimene synthase
isotig05843	686	0	72	-9.99718e-16	-1.30859e-12	0	230.448	myb proto-oncogene protein. plant
isotig08669	569	0	16	1.17688e-05	0.000208289	0	61.7409	myb proto-oncogene protein. plant
isotig09600	534	0	11	0.000406495	0.00513536	0	45.2289	myb proto-oncogene protein. plant
isotig07843	597	1	150	5.41748e-45	6.17179e-43	3.55848	551.673	myb proto-oncogene protein. plant
isotig02425	997	1	149	-5.01117e-16	-3.03218e-13	2.13081	328.138	myb proto-oncogene protein. plant
isotig03624	847	2	79	-9.95431e-17	-4.2564e-14	5.01633	204.79	myb proto-oncogene protein. plant
isotig01357	1204	45	149	1.53084e-14	7.03344e-13	79.4009	271.722	myb proto-oncogene protein. plant
isotig03528	858	6	82	1.12237e-15	6.11099e-14	14.856	209.842	multifunctional methyltransferase subunit TRM112
isotig06154	669	0	49	-1.7215e-16	-8.00112e-14	0	160.818	multidrug resistance protein. MATE family
isotig13224	422	1	15	0.000217999	0.00292515	5.03416	78.0448	multidrug resistance protein. MATE family
isotig02521	978	8	56	1.48688e-10	4.92342e-09	17.3776	125.723	multidrug resistance protein. MATE family
isotig12933	435	0	10	0.000825506	0.00950406	0	50.4749	mTERF domain-containing protein. mitochondrial
isotig00025	2819	12	49	6.71966e-07	1.44289e-05	9.04327	38.1651	mRNA-decapping enzyme subunit 2
isotig01770	1105	6	26	0.000233111	0.00310584	11.5353	51.6626	monodehydroascorbate reductase (NADH)
isotig09938	526	0	11	0.000406495	0.00513637	0	45.9168	mlo protein
isotig10447	510	3	51	7.27799e-13	2.93956e-11	12.4966	219.566	mlo protein
isotig13194	426	0	15	2.39e-05	0.000399094	0	77.312	minichromosome maintenance protein 4 (cell division control protein 54)
isotig01923	1075	18	53	1.45662e-05	0.000253944	35.5716	108.251	microfibrillar-associated protein 1
isotig06676	644	0	37	4.07072e-12	1.53764e-10	0	126.148	MFS transporter. SP family. solute carrier family 2 (myo-inositol transporter). member 13
isotig07370	614	0	38	2.004e-12	7.80889e-11	0	135.888	MFS transporter. PHS family. inorganic phosphate transporter
isotig08493	574	0	14	4.85358e-05	0.000756326	0	53.5527	MFS transporter. PHS family. inorganic phosphate transporter
isotig11225	488	2	109	-9.95435e-17	-4.43377e-14	8.70662	490.424	MFS transporter. PHS family. inorganic phosphate transporter
isotig09438	542	12	57	1.10274e-08	3.02387e-07	47.035	230.909	MFS transporter. PHS family. inorganic phosphate transporter
isotig02055	1052	15	51	3.61824e-06	6.9399e-05	30.2911	106.444	methylenetetrahydrofolate reductase (NADPH)
isotig11449	483	0	10	0.000825506	0.00964253	0	45.4588	methionyl aminopeptidase
isotig11453	481	0	12	0.000200166	0.00273159	0	54.7774	meiotic recombination protein SPO11
isotig06342	660	0	23	8.26193e-08	2.03812e-06	0	76.5154	mannose-6-phosphate isomerase
isotig03239	888	9	36	2.6169e-05	0.000432146	21.5312	89.0132	mannose-6-phosphate isomerase
isotig11166	488	1	63	-4.99751e-16	-2.48477e-13	4.35331	283.456	mannose-1-phosphate guanylyltransferase
isotig14137	379	0	19	1.4052e-06	2.85036e-05	0	110.073	malate synthase
isotig01007	1303	18	144	4.98889e-15	2.43889e-13	29.3472	242.652	malate dehydrogenase (oxaloacetate-decarboxylating)(NADP)
isotig10286	516	0	18	2.85367e-06	5.533e-05	0	76.5928	malate dehydrogenase
isotig10150	517	1	13	0.000798987	0.00941853	4.10912	55.21	malate dehydrogenase
isotig06891	631	239	511	1.47517e-25	1.14686e-23	804.651	1778.1	malate dehydrogenase
isotig02086	1045	9	46	1.42691e-07	3.42004e-06	18.2964	96.651	maintenance of ploidy protein MOB1 (MPS1 binder 1)
isotig06664	647	0	16	1.17688e-05	0.000207146	0	54.2976	lysine-specific demethylase 3
isotig02923	926	3	26	5.81955e-06	0.000107197	6.88255	61.6492	lysine-specific demethylase 3
isotig01408	1185	2	46	2.18644e-12	8.4786e-11	3.58551	85.2324	LRR receptor-like serine/threonine-protein kinase EFR
isotig03760	833	2	18	0.000170065	0.00235539	5.10063	47.4452	lipoyl(octanoyl) transferase
isotig06308	661	0	37	4.07072e-12	1.54037e-10	0	122.904	lipoxygenase
isotig00241	1835	15	186	4.14502e-40	4.31586e-38	17.3658	222.557	lipoxygenase
isotig09952	525	17	152	1.89688e-29	1.61145e-27	68.7906	635.696	linoleate 9S-lipoxygenase
isotig08792	561	2	28	3.05677e-07	6.96725e-06	7.57367	109.587	leucyl-tRNA synthetase
isotig01612	1138	81	539	3.03793e-87	5.45799e-85	151.211	1039.95	L-ascorbate peroxidase
isotig01248	1233	64	208	4.20423e-20	2.84146e-18	110.27	370.395	L-ascorbate peroxidase
isotig05236	714	4	144	4.50307e-16	2.59034e-14	11.9015	442.822	large subunit ribosomal protein LP2
isotig04165	792	58	133	1.26454e-08	3.42946e-07	155.576	368.716	large subunit ribosomal protein L9e
isotig10889	497	1	13	0.000798987	0.00939953	4.27448	57.4317	large subunit ribosomal protein L4e
isotig08310	580	7	65	1.56886e-13	6.6595e-12	25.6395	246.065	large subunit ribosomal protein L44e
isotig10186	518	43	120	2.60687e-10	8.45737e-09	176.351	508.647	large subunit ribosomal protein L44e
isotig13062	432	4	41	2.84327e-09	8.2705e-08	19.6705	208.384	large subunit ribosomal protein L39e
isotig08551	573	15	53	1.42031e-06	2.87555e-05	55.6129	203.089	large subunit ribosomal protein L37e
isotig10246	515	0	12	0.000200166	0.00271599	0	51.161	large subunit ribosomal protein L37Ae
isotig04358	781	24	159	9.03456e-27	7.27061e-25	65.2829	447.004	large subunit ribosomal protein L36e
isotig07189	621	0	20	6.9195e-07	1.47887e-05	0	70.7137	large subunit ribosomal protein L35Ae
isotig05705	692	27	106	5.3258e-13	2.17021e-11	82.889	336.329	large subunit ribosomal protein L35Ae
isotig02277	1019	27	76	4.42661e-07	9.77681e-06	56.2897	163.759	large subunit ribosomal protein L34e
isotig11882	473	1	24	5.56935e-07	1.21874e-05	4.49136	111.408	large subunit ribosomal protein L33
isotig08131	585	25	68	3.16973e-06	6.10704e-05	90.7869	255.222	large subunit ribosomal protein L31e
isotig06886	636	1	22	2.12653e-06	4.23582e-05	3.34027	75.9505	large subunit ribosomal protein L30e
isotig07380	616	7	95	1.53757e-15	8.25258e-14	24.1411	338.616	large subunit ribosomal protein L30e
isotig09208	551	17	76	1.06887e-10	3.58744e-09	65.5445	302.85	large subunit ribosomal protein L30e
isotig02618	959	5	27	4.6264e-05	0.000731229	11.0762	61.8173	large subunit ribosomal protein L3
isotig10814	498	5	26	8.02362e-05	0.00119653	21.3295	114.633	large subunit ribosomal protein L29e
isotig06181	667	36	75	0.000104258	0.0015027	114.661	246.888	large subunit ribosomal protein L28e
isotig10076	522	5	83	8.1003e-16	4.50994e-14	20.3488	349.118	large subunit ribosomal protein L27Ae
isotig06900	635	12	40	5.17634e-05	0.000801364	40.1464	138.309	large subunit ribosomal protein L27Ae
isotig05266	713	11	49	2.50344e-07	5.77168e-06	32.775	150.894	large subunit ribosomal protein L23Ae
isotig07203	623	19	114	4.94579e-15	2.42151e-13	64.7895	401.774	large subunit ribosomal protein L23
isotig07134	626	220	843	0.00000000000000000000000000000000000000000000000000000000000000000000000000000000000000000088932061224956189113367666396477077476726943870881929137042735067313507973606633099270786753315696935112279833335317543195254900913571175928958999765899053718957199291722023663050510365789789592633474928188808	1.64856e-88	746.599	2956.77	large subunit ribosomal protein L22e
isotig05530	698	31	96	1.48607e-09	4.46232e-08	94.3508	301.982	large subunit ribosomal protein L22e
isotig05055	728	14	64	2.35789e-09	6.97247e-08	40.8541	193.025	large subunit ribosomal protein L21e
isotig06354	659	4	30	2.28308e-06	4.51957e-05	12.8948	99.9542	large subunit ribosomal protein L20
isotig02307	1014	29	65	0.000103105	0.00148775	60.7574	140.747	large subunit ribosomal protein L19e
isotig04363	779	17	91	4.36165e-14	1.936e-12	46.3608	256.489	large subunit ribosomal protein L18Ae
isotig03647	844	9	49	2.79166e-08	7.28158e-07	22.6537	127.473	large subunit ribosomal protein L17e
isotig04490	769	28	68	1.98424e-05	0.000334825	77.3519	194.155	large subunit ribosomal protein L15
isotig03769	834	5	36	2.70479e-07	6.20688e-06	12.7363	94.7767	large subunit ribosomal protein L13e
isotig03252	887	37	82	1.55906e-05	0.000269097	88.6171	202.981	large subunit ribosomal protein L13e
isotig09437	543	0	23	8.26193e-08	2.02643e-06	0	93.0022	large subunit ribosomal protein L11e
isotig05328	713	17	46	0.000140845	0.00200303	50.6522	141.655	large subunit ribosomal protein L11e
isotig14965	313	7	36	3.32517e-06	6.39883e-05	47.5109	252.536	large subunit ribosomal protein L11
isotig02797	946	147	630	2.06577e-75	3.37141e-73	330.115	1462.23	large subunit ribosomal protein L10e
isotig02508	983	93	226	5.51038e-15	2.63361e-13	200.987	504.801	large subunit ribosomal protein L10e
isotig10620	505	6	36	1.01227e-06	2.12732e-05	25.2406	156.522	L-arabinokinase
isotig04705	747	0	32	1.40636e-10	4.66164e-09	0	94.0577	KUP system potassium uptake protein
isotig01015	1303	21	146	4.85652e-15	2.39609e-13	34.2384	246.022	isopentenyl-diphosphate delta-isomerase
isotig07147	625	1	14	0.000418073	0.00523419	3.39906	49.1828	isoleucyl-tRNA synthetase
isotig04909	739	13	65	4.75107e-10	1.50409e-08	37.3713	193.123	isocitrate dehydrogenase
isotig06399	654	0	12	0.000200166	0.00270454	0	40.2873	iron-sulfur cluster assembly protein
isotig04300	784	2	29	1.60223e-07	3.80754e-06	5.41942	81.217	inositol oxygenase
isotig04557	763	6	320	9.80758e-89	1.78201e-86	16.7057	920.853	inorganic pyrophosphatase
isotig00518	1562	27	234	5.67504e-44	6.36349e-42	36.7216	328.927	inorganic pyrophosphatase
isotig11626	479	2	46	2.18644e-12	8.47348e-11	8.87021	210.857	INO80 complex subunit C
isotig01508	1163	2	43	1.61603e-11	5.84276e-10	3.65333	81.1809	hydroxymethylglutaryl-CoA reductase (NADPH)
isotig07175	619	14	126	4.82501e-15	2.38974e-13	48.0481	446.936	hydroxymethylglutaryl-CoA reductase (NADPH)
isotig03994	809	22	147	4.82712e-15	2.3871e-13	57.7715	398.964	hydroxymethylglutaryl-CoA reductase (NADPH)
isotig08435	578	3	94	1.65862e-16	9.85933e-15	11.0264	357.08	hydroquinone glucosyltransferase
isotig13284	420	0	10	0.000825506	0.00963376	0	52.2776	hydroperoxide dehydratase
isotig04508	766	14	174	1.22247e-37	1.22705e-35	38.8274	498.753	hydroperoxide dehydratase
isotig09052	556	0	54	-9.75758e-16	-6.72948e-13	0	213.248	HSP20 family protein
isotig14576	347	3	24	1.95251e-05	0.000333419	18.3667	151.861	HSP20 family protein
isotig11346	484	3	19	0.000374689	0.00480068	13.1679	86.1932	HSP20 family protein
isotig09574	537	0	32	1.40636e-10	4.67372e-09	0	130.84	homocysteine S-methyltransferase
isotig03718	838	41	125	7.93464e-12	2.92819e-10	103.939	327.515	homocysteine S-methyltransferase
isotig08896	561	0	10	0.000825506	0.00957452	0	39.1383	homeobox-leucine zipper protein
isotig09677	533	2	17	0.000314056	0.00407181	7.97154	70.0304	homeobox-leucine zipper protein
isotig03139	900	31	204	8.29126e-34	7.86676e-32	73.1743	497.683	homeobox-leucine zipper protein
isotig00446	1608	43	152	2.10316e-16	1.23079e-14	56.8096	207.55	homeobox-leucine zipper protein
isotig12222	461	0	34	3.41003e-11	1.19387e-09	0	161.936	histone H4
isotig05635	696	15	70	2.97528e-10	9.57989e-09	45.7848	220.828	histone H4
isotig12865	439	5	22	0.000687375	0.00818407	24.1961	110.033	histone H4
isotig10624	504	1	32	2.49633e-09	7.29773e-08	4.21511	139.407	histone H3
isotig10749	500	25	437	2.33659e-101	4.78808e-99	106.221	1919.01	histone H2B
isotig07027	631	9	80	3.31344e-15	1.71112e-13	30.3007	278.372	histone H2B
isotig07872	597	86	704	0.0000000000000000000000000000000000000000000000000000000000000000000000000000000000000000000000000000000000000000000000000000079632571939717801359084963783325500301774596560856831034189879041020517150883094554227639487156096443456860129214988950442435879508	1.80479e-123	306.03	2589.19	histone H2B
isotig08745	566	80	318	1.76041e-36	1.7371e-34	300.271	1233.6	histone H2B
isotig10702	502	51	129	1.11332e-09	3.40197e-08	215.827	564.223	histone H2B
isotig09001	559	1053	2405	0.0000000000000000000000000000000000000000000000000000000000000000000000000000000000000000000000000000000000000000000000000000000038047825689016945485546164694205803189314134146077000269803485123330975480364990825465557716634328348267325318622313112714586267449620662943202685876373755442684670021275620185833267400810336540986137093052743140713709910024923004004903748817935947730582032837006091597…	8.77824e-127	4001.8	9446.44	histone H2B
isotig08881	562	6	54	2.53323e-11	8.95695e-10	22.6806	210.971	histone H2A
isotig04415	771	164	877	0.0000000000000000000000000000000000000000000000000000000000000000000000000000000000000000000000000000000000000000000000000030686380598981539892749363559812469521638823086032271934837572613345603673182998118427179748978502181849449024118233533630305929476581227063632779169591746566908854488695853682786301162704	6.85782e-121	451.886	2497.53	histone H2A
isotig03265	885	48	139	2.97081e-12	1.14099e-10	115.222	344.855	histone H2A
isotig09461	542	4	109	4.50307e-16	2.5857e-14	15.6783	441.563	histone demethylase JARID1
isotig04947	735	7	32	2.81747e-05	0.000459704	20.2325	95.5933	histone acetyltransferase MYST1
isotig04128	798	4	37	3.34909e-08	8.65809e-07	10.6487	101.804	histidine-containing phosphotransfer peotein
isotig09939	523	0	10	0.000825506	0.00952115	0	41.982	histidine decarboxylase
isotig09550	539	0	10	0.000825506	0.00953487	0	40.7358	hexosaminidase
isotig02201	1030	0	25	2.00333e-08	5.31616e-07	0	53.2927	heme oxygenase
isotig10235	517	1	28	3.76016e-08	9.70515e-07	4.10912	118.914	heat shock transcription factor. other eukaryote
isotig03348	872	29	68	3.47689e-05	0.000563	70.6514	171.221	heat shock transcription factor. other eukaryote
isotig08206	583	4	44	4.381e-10	1.38968e-08	14.5757	165.71	heat shock 70kDa protein 5
isotig02542	978	6	162	7.43619e-42	7.94917e-40	13.0332	363.698	heat shock 70kDa protein 1/8
isotig05075	728	4	42	1.52707e-09	4.58113e-08	11.6726	126.673	heat shock 70kDa protein 1/8
isotig07827	597	27	94	1.58729e-10	5.24779e-09	96.079	345.715	H/ACA ribonucleoprotein complex subunit 3
isotig06237	661	1	23	1.08908e-06	2.28426e-05	3.21394	76.3997	guanine nucleotide-binding protein subunit beta-2-like 1 protein
isotig12886	438	1	49	2.13293e-14	9.7093e-13	4.85026	245.633	guanine nucleotide-binding protein G(I)/G(S)/G(T) subunit beta-1
isotig03748	834	0	12	0.000200166	0.00270568	0	31.5922	GTP-binding protein SAR1
isotig04176	795	4	27	1.33065e-05	0.00023306	10.6889	74.5696	GTP-binding protein SAR1
isotig05895	682	10	47	2.50384e-07	5.76639e-06	31.1498	151.314	GTP-binding nuclear protein Ran
isotig02507	981	6	25	0.000390693	0.00499574	12.9934	55.9546	GTP-binding nuclear protein Ran
isotig05906	682	4	32	6.9308e-07	1.47197e-05	12.4599	103.022	glycylpeptide N-tetradecanoyltransferase
isotig11722	475	23	57	7.25369e-05	0.00110483	102.866	263.479	glycogen operon protein GlgX
isotig06984	632	7	44	3.87683e-08	9.98217e-07	23.5299	152.862	glycine cleavage system H protein
isotig03009	915	25	102	5.83525e-13	2.37178e-11	58.0441	244.762	glycine cleavage system H protein
isotig02556	975	0	17	5.7952e-06	0.000107396	0	38.2833	glycerol-3-phosphate acyltransferase
isotig01423	1183	2	22	1.40572e-05	0.000245471	3.59157	40.8322	glycerol kinase
isotig04906	738	0	10	0.000825506	0.00965132	0	29.7515	glyceraldehyde 3-phosphate dehydrogenase
isotig09166	551	2	31	4.37761e-08	1.11286e-06	7.71112	123.531	glyceraldehyde 3-phosphate dehydrogenase
isotig02617	968	39	131	1.30677e-13	5.57652e-12	85.5911	297.14	glyceraldehyde 3-phosphate dehydrogenase
isotig03876	824	0	34	3.41003e-11	1.19321e-09	0	90.5976	glutathione S-transferase
isotig12369	456	0	27	4.85762e-09	1.38411e-07	0	130.006	glutathione S-transferase
isotig02635	963	0	22	1.67782e-07	3.97099e-06	0	50.1604	glutathione S-transferase
isotig09854	529	0	14	4.85358e-05	0.000755408	0	58.1082	glutathione S-transferase
isotig07912	594	0	10	0.000825506	0.00960231	0	36.964	glutathione S-transferase
isotig08270	581	4	50	9.95342e-12	3.63762e-10	14.6259	188.955	glutathione S-transferase
isotig02716	954	29	174	1.3167e-27	1.07857e-25	64.5786	400.466	glutathione S-transferase
isotig07698	599	32	145	7.06532e-15	3.33698e-13	113.491	531.504	glutathione S-transferase
isotig04779	747	27	88	2.45212e-09	7.18813e-08	76.7861	258.659	glutathione S-transferase
isotig02321	1013	11	34	0.000365993	0.00469582	23.0687	73.6944	glutathione S-transferase
isotig03855	825	19	49	0.000149173	0.00211723	48.9259	130.409	glutathione S-transferase
isotig03602	848	1	14	0.000418073	0.00523931	2.50521	36.2491	glutathione peroxidase
isotig00657	1463	46	463	8.7188e-91	1.62091e-88	66.7963	694.867	glutamine synthetase
isotig00800	1382	13	36	0.000638209	0.00767419	19.9836	57.1952	glutamine synthetase
isotig02560	973	2	30	8.38238e-08	2.04892e-06	4.36673	67.6976	glutamate decarboxylase
isotig09680	533	0	10	0.000825506	0.00956242	0	41.1944	glucose-6-phosphate 1-epimerase
isotig02804	940	9	40	3.41056e-06	6.55135e-05	20.3401	93.4323	glucose-6-phosphate 1-epimerase
isotig14034	387	7	240	1.33768e-63	1.94552e-61	38.4261	1361.65	glucose-6-phosphate 1-dehydrogenase
isotig00127	2082	46	138	1.11938e-12	4.4566e-11	46.9371	145.534	glucose-6-phosphate 1-dehydrogenase
isotig01663	1128	10	87	3.57502e-15	1.82708e-13	18.8335	169.346	glucosamine-phosphate N-acetyltransferase
isotig02730	946	56	120	4.12641e-07	9.13579e-06	125.758	278.519	GIGANTEA
isotig03826	829	1	30	9.70633e-09	2.69504e-07	2.56262	79.4569	gibberellin receptor GID1
isotig12144	464	0	17	5.7952e-06	0.000107521	0	80.4444	geranylgeranyl transferase type-2 subunit alpha
isotig13741	401	0	13	9.85659e-05	0.00144733	0	71.181	geranylgeranyl diphosphate synthase. type II
isotig05039	727	2	69	-9.915e-17	-4.12947e-14	5.84433	208.391	geranylgeranyl diphosphate synthase. type II
isotig04334	781	95	324	4.59836e-32	4.154e-30	258.411	910.875	geranylgeranyl diphosphate synthase. type II
isotig10110	519	1	67	-5.01032e-16	-2.5106e-13	4.09328	283.447	GDP-mannose transporter
isotig10757	501	5	46	6.73387e-10	2.10377e-08	21.2017	201.597	GDP-L-galactose phosphorylase
isotig09073	556	2	22	1.40572e-05	0.000245604	7.64178	86.8786	GABA(A) receptor-associated protein (autophagy-related protein 8)
isotig05135	724	3	23	3.55659e-05	0.00057547	8.80282	69.7516	GABA(A) receptor-associated protein (autophagy-related protein 8)
isotig06433	655	25	97	6.71667e-12	2.48443e-10	81.0845	325.159	GABA(A) receptor-associated protein (autophagy-related protein 8)
isotig03863	828	20	176	1.18594e-33	1.11532e-31	51.3144	466.71	fumarate hydratase. class II
isotig00820	1371	12	50	4.06597e-07	9.00509e-06	18.5944	80.0751	F-type H+transporting ATPase subunit gamma
isotig04278	787	10	42	3.3181e-06	6.38715e-05	26.9938	117.176	F-type H+transporting ATPase subunit g
isotig03490	863	430	875	0.00000000000000000000000000000000000001587274232252500577679141023787121805154983411037203240152563018873996991257624469986502510548733781707772600602665556295631316745958640788519666384154769203922251546726867518116921781635770018943410723740967228401744109251737361031596684381503024907448842621464360425917	1.61854e-36	1058.51	2226.19	F-type H+transporting ATPase subunit d
isotig01298	1217	11	83	5.526e-15	2.63911e-13	19.2018	149.745	F-type H+transporting ATPase oligomycin sensitivity conferral protein
isotig00479	1586	26	55	0.000750673	0.00887674	34.8265	76.142	fructose-bisphosphate aldolase. class I
isotig08976	556	1	14	0.000418073	0.00521485	3.82089	55.2864	fructokinase
isotig03649	845	7	31	4.75294e-05	0.00075012	17.5987	80.5508	flavonol 3-O-methyltransferase
isotig12457	449	0	19	1.4052e-06	2.86577e-05	0	92.9121	ferulate-5-hydroxylase
isotig04820	739	0	11	0.000406495	0.00510319	0	32.6823	ferulate-5-hydroxylase
isotig06991	631	0	16	1.17688e-05	0.000207602	0	55.6744	ferrochelatase
isotig03716	839	0	42	1.16884e-13	4.9979e-12	0	109.914	ferredoxin--NADP reductase
isotig10732	504	5	37	1.50188e-07	3.57305e-06	21.0755	161.189	ferredoxin--NADP reductase
isotig02311	1014	17	138	5.01472e-15	2.42564e-13	35.6164	298.818	F-box protein 9
isotig13701	403	1	13	0.000798987	0.00939781	5.2715	70.8277	F-box protein 3
isotig11956	470	4	33	3.80137e-07	8.42489e-06	18.0801	154.163	F-box and leucine-rich repeat protein 2/20
isotig02335	1010	0	13	9.85659e-05	0.00143647	0	28.261	fatty acyl-ACP thioesterase B
isotig00247	1825	41	173	1.37431e-21	9.67582e-20	47.7266	208.137	fatty acyl-ACP thioesterase A
isotig01439	1178	2	30	8.38238e-08	2.0544e-06	3.60682	55.9166	farnesyl-diphosphate farnesyltransferase
isotig03988	814	3	27	3.16108e-06	6.09403e-05	7.82954	72.829	farnesyl-diphosphate farnesyltransferase
isotig07974	593	8	28	0.000540096	0.00667461	28.6599	103.674	farnesyl-diphosphate farnesyltransferase
isotig00761	1407	26	65	1.94652e-05	0.000332927	39.2571	101.434	farnesyl diphosphate synthase
isotig02440	996	20	275	1.91307e-60	2.67909e-58	42.6589	606.231	farnesol dehydrogenase
isotig05828	683	8	30	0.00020475	0.00275776	24.8833	96.4419	fanconi-associated nuclease 1
isotig02970	918	14	72	3.45188e-11	1.20261e-09	32.3985	172.209	exportin-1
isotig08564	561	25	99	2.53735e-12	9.7861e-11	94.6709	387.469	exosome complex exonuclease DIS3/RRP44
isotig01967	1065	2	36	1.6612e-09	4.95801e-08	3.98951	74.2195	exocyst complex component 7
isotig04483	771	17	109	5.01649e-15	2.41919e-13	46.8418	310.411	exocyst complex component 7
isotig02444	990	9	43	7.08844e-07	1.50197e-05	19.3129	95.367	exocyst complex component 7
isotig04949	734	2	40	1.18448e-10	3.96924e-09	5.78859	119.654	eukaryotic translation initiation factor 2C
isotig12185	463	2	25	2.09604e-06	4.20513e-05	9.17674	118.556	ethylene-responsive transcription factor 2
isotig06075	673	73	209	1.85944e-17	1.15008e-15	230.434	681.862	ethylene-responsive transcription factor 2
isotig06047	667	0	11	0.000406495	0.00511621	0	36.2103	ethylene-responsive transcription factor 1
isotig00880	1351	16	83	9.17718e-13	3.68576e-11	25.1596	134.892	ethylene-insensitive protein 2
isotig01490	1171	11	132	4.05468e-15	2.05583e-13	19.9561	247.504	ESCRT-I complex subunit VPS28
isotig11376	486	0	54	-9.75758e-16	-6.80263e-13	0	243.962	EREBP-like factor
isotig08545	573	0	10	0.000825506	0.0095469	0	38.3187	EREBP-like factor
isotig04055	804	1	82	-5.01117e-16	-2.67843e-13	2.64231	223.935	EREBP-like factor
isotig05343	703	1	17	5.87427e-05	0.000902876	3.02193	53.0956	EREBP-like factor
isotig02249	1025	1	15	0.000217999	0.00292148	2.0726	32.1316	EREBP-like factor
isotig08150	586	2	25	2.09604e-06	4.20119e-05	7.25056	93.6715	EREBP-like factor
isotig07429	614	3	21	0.00011654	0.0016696	10.3799	75.0959	EREBP-like factor
isotig00374	1657	93	204	1.32904e-11	4.82145e-10	119.234	270.317	EREBP-like factor
isotig09920	526	0	72	-9.99718e-16	-1.25727e-12	0	300.547	ER lumen protein retaining receptor
isotig07897	595	7	44	3.87683e-08	9.98618e-07	24.9931	162.368	ent-kaurenoic acid hydroxylase
isotig09707	535	12	269	2.16898e-66	3.25799e-64	47.6504	1103.99	ent-kaurene oxidase
isotig01513	1166	0	128	-9.99718e-16	-6.41209e-12	0	241.033	ent-copalyl diphosphate synthase
isotig07283	618	3	31	2.67273e-07	6.1399e-06	10.3127	110.138	enolase
isotig10996	489	0	16	1.17688e-05	0.000208347	0	71.8416	elongation factor G
isotig13104	429	2	20	4.92485e-05	0.000764091	9.90403	102.362	elongation factor 2
isotig01025	1299	223	954	0.000000000000000000000000000000000000000000000000000000000000000000000000000000000000000000000000000000000000000042294419922759291601295683294237020577235847350898079801573271111191693661566439200044703520995192995928686815584364922268965618870058887473953473009939317965489813114960886431836051137271496710869116341254637969336562534	9.10309e-111	364.699	1612.52	elongation factor 2
isotig08104	587	10	68	2.23903e-12	8.66159e-11	36.191	254.352	elongation factor 1-gamma
isotig07641	604	48	236	1.81175e-32	1.65768e-30	168.828	857.907	elongation factor 1-gamma
isotig02244	1019	9	31	0.000299598	0.0038938	18.7632	66.7963	elongation factor 1-gamma
isotig12382	457	7	31	4.75294e-05	0.000750304	32.5403	148.94	electron-transferring-flavoprotein dehydrogenase
isotig00506	1567	14	100	4.83022e-15	2.38495e-13	18.9801	140.119	E3 ubiquitin-protein ligase UBR4
isotig00936	1322	4	59	3.1657e-14	1.41396e-12	6.42788	97.9909	E3 ubiquitin-protein ligase RNF5
isotig12308	460	0	162	1.41812e-50	1.75931e-48	0	773.254	E3 ubiquitin-protein ligase RNF144
isotig00999	1306	2	29	1.60223e-07	3.80472e-06	3.25331	48.7551	E3 ubiquitin-protein ligase RNF13
isotig07467	612	2	18	0.000170065	0.00235133	6.94253	64.5782	E3 ubiquitin-protein ligase RBBP6
isotig07210	623	1	13	0.000798987	0.00942893	3.40997	45.8163	DnaJ homolog subfamily C member 19
isotig12189	462	0	13	9.85659e-05	0.00144007	0	61.7826	DnaJ homolog subfamily B member 4
isotig09387	545	5	41	1.38994e-08	3.76158e-07	19.49	165.178	DNA-directed RNA polymerases I. II. and III subunit RPABC4
isotig10141	520	1	43	1.35397e-12	5.35735e-11	4.08541	181.564	DNA-directed RNA polymerases I. II. and III subunit RPABC3
isotig12141	467	8	64	1.34695e-12	5.33945e-11	36.3925	300.904	DNA-directed RNA polymerases I. II. and III subunit RPABC3
isotig12689	445	0	17	5.7952e-06	0.00010721	0	83.8791	DNA-directed RNA polymerase II subunit RPB4
isotig07716	602	9	30	0.000479624	0.00595137	31.7603	109.418	DNA-directed RNA polymerase II subunit RPB11
isotig12755	443	0	18	2.85367e-06	5.53467e-05	0	89.2142	DNA-3-methyladenine glycosylase I
isotig07472	612	2	20	4.92485e-05	0.000763168	6.94253	71.7536	ditrans.polycis-polyprenyl diphosphate synthase
isotig03894	823	0	40	4.85166e-13	1.98457e-11	0	106.715	disease resistance protein RPM1
isotig09841	529	0	14	4.85358e-05	0.000756877	0	58.1082	disease resistance protein RPM1
isotig02363	1003	0	27	4.85762e-09	1.37982e-07	0	59.1055	diphosphomevalonate decarboxylase
isotig01932	1071	1	20	8.06758e-06	0.000146295	1.98358	41.002	Derlin-2/3
isotig11859	472	3	18	0.000666394	0.00793868	13.5026	83.7328	delta8-fatty-acid desaturase
isotig06844	637	1	34	6.39922e-10	2.00214e-08	3.33503	117.194	DELLA protein
isotig06585	645	9	39	5.71302e-06	0.000106119	29.643	132.761	DELLA protein
isotig04082	804	0	14	4.85358e-05	0.000764311	0	38.2329	cytoplasmic tRNA 2-thiolation protein 1
isotig10372	515	0	18	2.85367e-06	5.55989e-05	0	76.7415	cytokinin-N-glucosyltransferase
isotig00978	1311	10	96	3.54513e-15	1.8176e-13	16.2045	160.781	cytochrome-b5 reductase
isotig12431	454	0	31	2.85604e-10	9.23303e-09	0	149.924	cytochrome P450. family 86. subfamily A. polypeptide 1 (fatty acid omega-hydroxylase)
isotig14626	343	0	29	1.17786e-09	3.57195e-08	0	185.639	cytochrome P450. family 83. subfamily A. polypeptide 1
isotig10099	520	0	13	9.85659e-05	0.00144932	0	54.8915	cytochrome P450. family 72. subfamily C. polypeptide 1
isotig05674	694	8	48	1.44188e-08	3.89556e-07	24.4889	151.861	cytochrome P450. family 51 (sterol 14-demethylase)
isotig06273	660	6	24	0.000650705	0.0077662	19.3129	79.8422	cytochrome P450. family 51 (sterol 14-demethylase)
isotig02546	976	26	135	5.05436e-15	2.43197e-13	56.593	303.703	cytochrome c oxidase subunit 2
isotig13326	419	0	27	4.85762e-09	1.38288e-07	0	141.486	cytochrome c oxidase assembly protein subunit 17
isotig05354	710	3	21	0.00011654	0.00167034	8.9764	64.942	cysteinyl-tRNA synthetase
isotig02332	1004	0	22	1.67782e-07	3.97833e-06	0	48.1121	cysteamine dioxygenase
isotig08366	581	54	312	3.34639e-47	3.96736e-45	197.45	1179.08	cyclin-dependent kinase
isotig10799	499	4	93	4.50307e-16	2.57647e-14	17.0294	409.211	cyclic nucleotide gated channel. other eukaryote
isotig02835	936	28	201	7.39789e-35	7.06091e-33	63.5509	471.504	Cu2+exporting ATPase
isotig05802	687	25	68	3.16973e-06	6.1052e-05	77.3076	217.329	Cu2+exporting ATPase
isotig03335	878	32	88	8.79821e-08	2.13349e-06	77.4274	220.066	Cu/Zn superoxide dismutase
isotig01290	1221	10	34	0.000166551	0.00230972	17.399	61.1404	coumaroylquinate(coumaroylshikimate) 3'-monooxygenase
isotig02869	931	1	29	1.91136e-08	5.10379e-07	2.28186	68.3933	COP9 signalosome complex subunit 5
isotig08350	583	8	33	4.57763e-05	0.000723699	29.1515	124.283	coniferyl-alcohol glucosyltransferase
isotig02419	996	1	20	8.06758e-06	0.000146089	2.13295	44.0896	cofilin
isotig11173	490	3	19	0.000374689	0.00480548	13.0066	85.1378	cofilin
isotig03731	839	5	92	8.09987e-16	4.51754e-14	12.6604	240.764	cinnamyl-alcohol dehydrogenase
isotig03972	814	13	58	1.86599e-08	4.98886e-07	33.928	156.447	cinnamyl-alcohol dehydrogenase
isotig09044	557	8	47	2.52609e-08	6.59963e-07	30.5122	185.271	chloride channel. nucleotide-sensitive. 1A
isotig10684	503	0	139	-9.99718e-16	-1.28242e-11	0	606.753	chitinase
isotig09971	525	0	45	1.30757e-14	6.05533e-13	0	188.199	chitinase
isotig09062	554	0	14	4.85358e-05	0.000759648	0	55.486	chitinase
isotig05433	707	0	13	9.85659e-05	0.00143192	0	40.3728	chitinase
isotig02179	1032	1	38	4.16946e-11	1.44554e-09	2.05854	80.8479	chitinase
isotig04204	793	32	613	1.4517e-144	3.5136e-142	85.7267	1697.28	chitinase
isotig04812	742	2	16	0.000577231	0.00711023	5.72618	47.3458	chitinase
isotig09635	537	13	46	7.13153e-06	0.000130875	51.429	188.083	chitinase
isotig07753	601	15	42	0.000196721	0.00269835	53.022	153.44	charged multivesicular body protein 5
isotig01478	1172	17	105	5.03163e-15	2.42467e-13	30.8149	196.71	chaperonin GroEL
isotig15323	271	0	21	3.4073e-07	7.59086e-06	0	170.143	CCR4-NOT transcription complex subunit 7/8
isotig03364	876	51	156	1.82654e-14	8.35608e-13	123.682	391.008	CCR4-NOT transcription complex subunit 7/8
isotig05915	681	14	41	0.00015042	0.00213353	43.6737	132.191	CCR4-NOT transcription complex subunit 7/8
isotig00789	1392	17	43	0.000473743	0.00588294	25.9447	67.8257	CCR4-NOT transcription complex subunit 7/8
isotig01637	1133	3	41	4.75661e-10	1.50436e-08	5.6251	79.4546	CCR4-NOT transcription complex subunit 4
isotig03778	833	4	31	1.25989e-06	2.60672e-05	10.2013	81.7112	CCR4-NOT transcription complex subunit 10
isotig13658	406	0	62	-9.99635e-16	-8.78296e-13	0	335.298	cathepsin X
isotig01078	1282	47	119	4.78764e-09	1.36842e-07	77.8841	203.809	cathepsin F
isotig03942	816	2	21	2.63552e-05	0.000434214	5.2069	56.5059	casein kinase II subunit alpha
isotig00765	1400	7	133	1.53757e-15	8.30819e-14	10.6221	208.588	carbonic anhydrase
isotig01945	1070	2	25	2.09604e-06	4.19987e-05	3.97087	51.3005	carbonic anhydrase
isotig04277	786	7	48	3.90048e-09	1.12034e-07	18.9197	134.086	calmodulin
isotig02684	957	7	40	3.68577e-07	8.18565e-06	15.5391	91.7726	calmodulin
isotig04393	778	2	23	7.47483e-06	0.000136979	5.46122	64.9102	callose synthase
isotig05303	714	0	29	1.17786e-09	3.58551e-08	0	89.1795	calcium-dependent protein kinase
isotig07227	622	1	21	4.14558e-06	7.89001e-05	3.41546	74.13	calcium-dependent protein kinase
isotig04672	753	26	160	7.13906e-26	5.5977e-24	73.3529	466.541	calcium-dependent protein kinase
isotig09151	553	0	19	1.4052e-06	2.86122e-05	0	75.4386	calcium-binding protein CML
isotig12538	450	0	15	2.39e-05	0.000397542	0	73.1887	calcium-binding protein CML
isotig10312	515	0	12	0.000200166	0.00273392	0	51.161	calcium-binding protein CML
isotig08899	560	3	73	1.66202e-16	9.81586e-15	11.3808	286.22	calcium-binding protein CML
isotig08818	566	18	289	3.73081e-66	5.57786e-64	67.5609	1121.11	calcium-binding protein CML
isotig05552	701	2	30	8.38238e-08	2.05127e-06	6.0611	93.9655	calcium-binding protein CML
isotig05923	680	55	816	0.000000000000000000000000000000000000000000000000000000000000000000000000000000000000000000000000000000000000000000000000000000000000000000000000000000000000000000000000000000000004368625139563270112881699526371220859515299859054053917163141518888601232680255629874903323102569207547192313042	1.16265e-177	171.828	2634.79	calcium-binding protein CML
isotig11015	492	16	137	5.00296e-15	2.42727e-13	69.0866	611.393	calcium-binding protein CML
isotig08975	565	55	297	3.97741e-43	4.35336e-41	206.801	1154.18	calcium-binding protein CML
isotig04098	802	15	43	0.000128635	0.00183713	39.7334	117.722	calcium-binding protein CML
isotig03286	883	0	42	1.16884e-13	5.03144e-12	0	104.437	caffeoyl-CoA O-methyltransferase
isotig10375	513	0	31	2.85604e-10	9.20056e-09	0	132.681	caffeoyl-CoA O-methyltransferase
isotig12273	458	0	10	0.000825506	0.00959187	0	47.9402	Ca2+transporting ATPase
isotig00924	1329	2	25	2.09604e-06	4.2025e-05	3.19701	41.3029	Ca2+transporting ATPase
isotig00273	1794	40	102	5.10791e-08	1.28075e-06	47.3671	124.837	Ca2+transporting ATPase
isotig09988	525	0	27	4.85762e-09	1.37921e-07	0	112.92	C4-hydroxylase
isotig09679	531	1	35	3.23633e-10	1.04048e-08	4.00078	144.723	C4-hydroxylase
isotig03411	869	1	15	0.000217999	0.00291539	2.44467	37.8998	C4-hydroxylase
isotig13844	394	0	10	0.000825506	0.00968486	0	55.7274	bud site selection protein 20
isotig13456	414	4	27	1.33065e-05	0.000232933	20.5257	143.195	brassinosteroid insensitive 1-associated receptor kinase 1
isotig11274	486	0	10	0.000825506	0.00956069	0	45.1782	branched-chain amino acid aminotransferase
isotig03747	835	4	51	5.27082e-12	1.97123e-10	10.1768	134.106	branched-chain amino acid aminotransferase
isotig00526	1550	192	434	2.83548e-24	2.13206e-22	263.153	614.785	blocked early in transport 1
isotig13070	428	1	25	2.84414e-07	6.5034e-06	4.96358	128.251	betaine-aldehyde dehydrogenase
isotig03175	896	0	17	5.7952e-06	0.000107025	0	41.6587	beta-glucosidase
isotig01208	1240	40	112	9.42817e-10	2.88646e-08	68.5295	198.318	beta-glucosidase
isotig02398	999	28	144	5.53679e-15	2.64033e-13	59.5431	316.491	beta-galactosidase
isotig11302	486	2	18	0.000170065	0.00235031	8.74245	81.3207	beta-fructofuranosidase
isotig14169	377	1	13	0.000798987	0.00943761	5.63505	75.7124	beta-aspartyl-peptidase (threonine type)
isotig03401	871	2	24	3.96344e-06	7.57709e-05	4.8781	60.5004	auxin-responsive protein IAA
isotig03784	833	1	143	-5.01117e-16	-2.97603e-13	2.55032	376.926	auxin responsive GH3 gene family
isotig09023	557	5	39	4.59242e-08	1.15556e-06	19.0701	153.736	auxin response factor
isotig02826	936	1	15	0.000217999	0.002916	2.26967	35.1869	auxin efflux carrier family
isotig01652	1129	33	261	6.14564e-47	7.23257e-45	62.0954	507.588	auxin efflux carrier family
isotig09425	543	1	25	2.84414e-07	6.49877e-06	3.91236	101.089	ATP-dependent RNA helicase DDX55/SPB4
isotig10336	513	2	24	3.96344e-06	7.57258e-05	8.28232	102.721	ATP-dependent RNA helicase DDX5/DBP2
isotig00325	1723	64	274	1.05663e-33	9.95171e-32	78.9103	349.165	ATP-dependent RNA helicase DDX5/DBP2
isotig05668	694	24	79	1.34587e-08	3.64538e-07	73.4668	249.938	ATP-dependent RNA helicase DDX46/PRP5
isotig08474	573	80	235	4.59356e-20	3.09807e-18	296.602	900.489	ATP-dependent RNA helicase DDX23/PRP28
isotig13754	401	0	10	0.000825506	0.00961626	0	54.7546	ATP-dependent RNA helicase
isotig11888	471	0	37	4.07072e-12	1.53855e-10	0	172.483	ATP-dependent Clp protease ATP-binding subunit ClpB
isotig01232	1236	28	67	2.89049e-05	0.000471259	48.1259	119.02	ATP-dependent Clp protease ATP-binding subunit ClpB
isotig01972	1067	2	231	5.92962e-68	9.05524e-66	3.98203	475.349	ATP-binding cassette. subfamily B (MDR/TAP). member 1
isotig07293	620	18	110	4.99257e-15	2.43698e-13	61.6765	389.553	ATP-binding cassette. subfamily B (MDR/TAP). member 1
isotig03375	873	3	20	0.000209502	0.00281526	7.30039	50.3015	ATP citrate (pro-S)-lyase
isotig00827	1369	17	44	0.000317891	0.0041182	26.3806	70.569	ATP citrate (pro-S)-lyase
isotig05013	732	0	25	2.00333e-08	5.29425e-07	0	74.9884	aspartate aminotransferase. cytoplasmic
isotig06093	666	7	30	7.97798e-05	0.00119083	22.3287	98.9036	aspartate aminotransferase. cytoplasmic
isotig07590	608	11	33	0.000571574	0.00705139	38.4351	119.172	arogenate/prephenate dehydratase
isotig03472	858	4	28	7.42122e-06	0.000136075	9.90403	71.6532	Arf/Sar family. other
isotig02457	992	188	381	1.5684e-17	9.72876e-16	402.611	843.293	Arf/Sar family. other
isotig03178	895	0	61	-9.9955e-16	-8.54802e-13	0	149.648	aquaporin TIP
isotig04194	796	0	36	8.2678e-12	3.04064e-10	0	99.3012	aquaporin TIP
isotig03946	817	9	62	1.82047e-11	6.51216e-10	23.4024	166.623	aquaporin TIP
isotig00704	1437	72	341	5.76774e-45	6.55916e-43	106.442	521.03	aquaporin TIP
isotig10003	521	0	42	1.16884e-13	5.00791e-12	0	177.001	aquaporin PIP
isotig10408	510	0	21	3.4073e-07	7.63595e-06	0	90.4095	aquaporin PIP
isotig02198	1036	34	245	3.09569e-42	3.33705e-40	69.7202	519.244	aquaporin PIP
isotig07919	593	12	49	6.71966e-07	1.44193e-05	42.9898	181.429	aquaporin PIP
isotig01821	1093	3	27	3.16108e-06	6.10688e-05	5.83096	54.2386	aquaporin NIP
isotig08983	558	0	22	1.67782e-07	3.96514e-06	0	86.5672	apyrase
isotig01327	1211	86	188	9.67592e-11	3.27495e-09	150.867	340.862	apoptotic chromatin condensation inducer in the nucleus
isotig02323	1011	20	53	5.60581e-05	0.000862646	42.026	115.104	AP-4 complex subunit mu-1
isotig06445	655	6	24	0.000650705	0.00776331	19.4603	80.4517	AP-3 complex subunit sigma
isotig04994	733	0	35	1.67912e-11	6.03006e-10	0	104.841	AP2-like factor. ANT lineage
isotig12130	465	52	301	1.20467e-45	1.38969e-43	237.569	1421.28	ammonium transporter. Amt family
isotig02145	1034	0	323	4.14689e-100	8.44373e-98	0	685.878	aminocyclopropanecarboxylate oxidase
isotig10139	522	31	116	1.63153e-13	6.91638e-12	126.163	487.924	amino-acid N-acetyltransferase
isotig01684	1122	12	36	0.000315885	0.00409304	22.721	70.449	alpha-soluble NSF attachment protein
isotig08178	576	0	13	9.85659e-05	0.00143257	0	49.5548	alpha-humulene/beta-caryophyllene synthase
isotig07017	633	2	26	1.10576e-06	2.31244e-05	6.71221	90.1851	alpha-glucosidase
isotig09252	549	2	20	4.92485e-05	0.000765387	7.73921	79.9876	alpha-galactosidase
isotig10048	523	14	40	0.000231367	0.00308645	56.8677	167.928	alpha-galactosidase
isotig01343	1205	16	43	0.000252265	0.00335477	28.208	78.3513	alpha-galactosidase
isotig09287	547	0	21	3.4073e-07	7.60936e-06	0	84.2941	alpha-amylase
isotig08966	559	9	29	0.000762961	0.00902038	34.2034	113.907	alpha-1.4-galacturonosyltransferase
isotig09066	556	0	14	4.85358e-05	0.000764874	0	55.2864	alpha-1.4-fucosyltransferase
isotig02525	980	30	123	8.32023e-15	3.90096e-13	65.0331	275.578	allantoate deiminase
isotig07767	600	1	14	0.000418073	0.00521384	3.54069	51.2321	alkylated DNA repair protein alkB homolog 8
isotig07672	606	9	143	2.88992e-15	1.50697e-13	31.5507	518.118	aldose 1-epimerase
isotig06226	665	1	25	2.84414e-07	6.50109e-06	3.19461	82.5436	alcohol dehydrogenase
isotig02950	925	22	367	2.07942e-84	3.67415e-82	50.5266	871.143	alcohol dehydrogenase
isotig03936	817	6	72	1.47949e-15	8.00108e-14	15.6016	193.498	alanine transaminase
isotig01948	1069	6	58	2.2004e-12	8.51727e-11	11.9237	119.128	alanine transaminase
isotig08171	586	11	69	4.76956e-12	1.79212e-10	39.8781	258.533	ADP-ribosylation factor-like 2
isotig08439	577	1	48	4.29788e-14	1.91034e-12	3.68183	182.655	adenine phosphoribosyltransferase
isotig02509	982	0	20	6.9195e-07	1.47789e-05	0	44.7181	acylpyruvate hydrolase
isotig13455	411	0	13	9.85659e-05	0.00143354	0	69.4491	acyl-CoA oxidase
isotig00497	1572	9	32	0.000186017	0.00255371	12.1627	44.6954	acyl-CoA oxidase
isotig13299	420	0	267	7.02969e-83	1.22189e-80	0	1395.81	acyl-[acyl-carrier-protein] desaturase
isotig01893	1080	3	24	1.95251e-05	0.000333508	5.90115	48.7924	actin-related protein 8
isotig11909	471	1	14	0.000418073	0.00523317	4.51043	65.2638	actin related protein 2/3 complex. subunit 5
isotig13450	414	2	27	5.82006e-07	1.2697e-05	10.2629	143.195	actin beta/gamma 1
isotig00548	1534	39	88	5.27007e-06	9.81181e-05	54.0105	125.957	aconitate hydratase 1
isotig03423	868	0	24	4.06834e-08	1.0425e-06	0	60.7095	acetylornithine aminotransferase
isotig09308	547	9	31	0.000299598	0.00389222	34.9538	124.434	acetylglutamate kinase
isotig00545	1539	4	54	7.77077e-13	3.13465e-11	5.52154	77.0407	acetyl-CoA C-acetyltransferase
isotig00995	1307	50	214	1.17878e-26	9.45076e-25	81.2706	359.504	acetyl-CoA acyltransferase 1
isotig04101	802	2	25	2.09604e-06	4.19725e-05	5.29779	68.4433	abscisic acid receptor PYR/PYL family
isotig01811	1097	11	73	4.92688e-13	2.01405e-11	21.3022	146.11	abscisic acid receptor PYR/PYL family
isotig08418	572	0	13	9.85659e-05	0.00143909	0	49.9014	ABA responsive element binding factor
isotig03854	826	8	36	9.78206e-06	0.000175893	20.5754	95.6946	ABA responsive element binding factor
isotig12835	434	0	22	1.67782e-07	3.96368e-06	0	111.301	9-cis-epoxycarotenoid dioxygenase
isotig09448	542	0	21	3.4073e-07	7.5777e-06	0	85.0717	6-phosphogluconolactonase
isotig11590	479	0	15	2.39e-05	0.000397439	0	68.7576	6-phosphogluconolactonase
isotig05160	722	1	30	9.70633e-09	2.69271e-07	2.9424	91.2324	6-phosphofructokinase
isotig07867	597	2	37	8.59937e-10	2.64028e-08	7.11697	136.079	4-coumarate--CoA ligase
isotig00983	1308	187	619	7.58019e-58	1.03005e-55	303.72	1039.08	3'-phosphoadenosine 5'-phosphosulfate synthase
isotig10014	524	0	43	5.70487e-14	2.50792e-12	0	180.178	3-oxoacyl-[acyl-carrier-protein] synthase II
isotig00776	1396	9	30	0.000479624	0.00595252	13.6961	47.1847	3-oxoacyl-[acyl-carrier protein] reductase
isotig08224	584	1	19	1.56703e-05	0.000270037	3.6377	71.4341	3-methyl-2-oxobutanoate hydroxymethyltransferase
isotig06143	674	0	43	5.70487e-14	2.50964e-12	0	140.079	3-ketoacyl-CoA synthase
isotig01908	1077	1	27	7.38953e-08	1.82995e-06	1.97253	55.0444	3-ketoacyl-CoA synthase
isotig07709	603	13	105	4.65442e-15	2.31958e-13	45.8	382.329	3-isopropylmalate/(R)-2-methylmalate dehydratase small subunit
isotig10207	517	0	15	2.39e-05	0.000396719	0	63.7039	3-isopropylmalate dehydrogenase
isotig01234	1229	6	45	5.57384e-09	1.57281e-07	10.3714	80.3944	3-hydroxybutyryl-CoA dehydrogenase
isotig00959	1319	12	71	5.52916e-12	2.06543e-10	19.3275	118.189	3-deoxy-7-phosphoheptulonate synthase
isotig00382	1654	15	44	8.3679e-05	0.00124296	19.2662	58.4093	3-dehydroquinate synthase
isotig10870	497	0	135	-9.99718e-16	-8.01511e-12	0	596.407	3-dehydroquinate dehydratase / shikimate dehydrogenase
isotig11164	490	0	10	0.000825506	0.0096478	0	44.8094	2-oxoisovalerate dehydrogenase E1 component. alpha subunit
isotig01830	1089	2	26	1.10576e-06	2.31168e-05	3.90159	52.4216	2-alkenal reductase
isotig01241	1236	11	78	3.13692e-14	1.40208e-12	18.9066	138.561	2-alkenal reductase
isotig11492	482	7	37	1.92908e-06	3.88353e-05	30.8525	168.546	2-alkenal reductase
isotig01471	1172	3	37	6.1207e-09	1.7158e-07	5.43792	69.3169	26S proteasome regulatory subunit T2
isotig01300	1217	6	24	0.000650705	0.00776909	10.4737	43.2998	26S proteasome regulatory subunit N9
isotig00595	1512	73	213	3.53001e-18	2.23505e-16	102.568	309.309	26S proteasome regulatory subunit N2
isotig06020	673	1	22	2.12653e-06	4.24109e-05	3.15663	71.7749	26S proteasome regulatory subunit N11
isotig01528	1159	10	36	6.44304e-05	0.000985102	18.3297	68.2	26S proteasome non-ATPase regulatory subunit 5
isotig02058	1048	6	26	0.000233111	0.00310649	12.1627	54.4725	20S proteasome subunit beta 6
isotig06086	672	3	23	3.55659e-05	0.00057518	9.48399	75.1491	20S proteasome subunit alpha 4
isotig09925	526	3	34	4.08252e-08	1.03867e-06	12.1164	141.925	20S proteasome subunit alpha 3
isotig11317	484	2	16	0.000577231	0.0071116	8.77857	72.5838	20S proteasome subunit alpha 3
isotig08207	584	2	18	0.000170065	0.00235336	7.27539	67.6744	20S proteasome subunit alpha 2
isotig12626	450	0	26	9.86479e-09	2.72254e-07	0	126.86	2.3-bisphosphoglycerate-independent phosphoglycerate mutase
isotig13459	411	0	10	0.000825506	0.0096566	0	53.4224	2.3-bisphosphoglycerate-dependent phosphoglycerate mutase
isotig08086	589	10	51	2.98148e-08	7.75149e-07	36.0682	190.117	1-phosphatidylinositol-3-phosphate 5-kinase
isotig11491	483	0	26	9.86479e-09	2.72723e-07	0	118.193	1-deoxy-D-xylulose-5-phosphate synthase
isotig10422	510	0	11	0.000406495	0.0050982	0	47.3574	1-deoxy-D-xylulose-5-phosphate synthase
isotig06323	656	0	86	-9.99718e-16	-1.83203e-12	0	287.846	1-aminocyclopropane-1-carboxylate synthase
isotig12331	458	0	60	-9.99376e-16	-8.21782e-13	0	287.641	1-aminocyclopropane-1-carboxylate synthase
isotig02823	940	14	50	2.50925e-06	4.94898e-05	31.6402	116.79	12-oxophytodienoic acid reductase
isotig01665	1128	72	161	9.39312e-10	2.87848e-08	135.601	313.388	12-oxophytodienoic acid reductase
isotig01344	1206	0	38	2.004e-12	7.82315e-11	0	69.1833	1.8-cineole synthase
isotig01171	1252	8	58	4.63631e-11	1.60566e-09	13.5745	101.716	1.2-diacylglycerol 3-beta-galactosyltransferase
isotig06792	637	14	368	6.10989e-93	1.15941e-90	46.6904	1268.45	(S)-2-hydroxy-acid oxidase
isotig00280	1783	50	286	3.91257e-43	4.28971e-41	59.5742	352.192	()-abscisic acid 8'-hydroxylase
