# Supplementary material for: Transcriptome Analysis of Medicinal Plant Salvia miltiorrhiza and Identification of Genes Related to Tanshinone Biosynthesis
Source: PLoS One. 2013 Nov 19;8(11):e80464. doi: 10.1371/journal.pone.0080464 (PMC3834075; doi:10.1371/journal.pone.0080464)
Supplement: Table S5 — Transcription factors that showed higher expression in S. miltiorrhiza leaf. (XLSX) [file pone.0080464.s006.xlsx]

## Sheet: Sheet1
Table S5: Transcription factors that showd higher expression in S. miltiorrhiza leaf
Unigene ID	Length	Reads No. in leaf	Reads No. in root	P-Value	FDR	leaf_RPKM	root_RPKM	fold change root/leaf	NR_des	NR_evalue
isotig00266	1803	478	1	4.09537e-139	9.69273e-137	565.079	1.21857	0.00215646	ref|NP_001234854.1| heat stress transcription factor A3 [Solanum lycopersicum] gb|ACY71071.1| heat stress transcription factor A3 [Solanum lycopersicum]	1e-13
isotig00288	1776	504	123	2.31269e-53	2.97859e-51	604.874	152.163	0.251561	gi|209867508|gb|ACI90292.1|WRKY transcription factor [Picrorhiza kurrooa]	5e-38
isotig00346	1699	146	2	2.77562e-40	2.89944e-38	183.163	2.58632	0.0141204	ref|XP_002863715.1| zinc finger family protein [Arabidopsis lyrata subsp. lyrata] gb|EFH39974.1| zinc finger family protein [Arabidopsis lyrata subsp. lyrata]	3e-35
isotig07798	596	813	373	0.00000000000000000000000000000000002360654399420432295081225451610882316004671516544346982638526354721455557505803887262882980511509133952792594063823263273733057989097044998893265258537808108121079678723929284473852210534521798743543531633684057265247791453733900734125528162177	2.28371e-33	2907.51	1375.02	0.47292	gi|269838650|gb|ACZ48688.1|transcription factor PAP1 [Salvia miltiorrhiza]	2e-55
isotig12955	435	101	0	1.83025e-30	1.59715e-28	494.891	0	0	gb|ACI90293.2| double WRKY type transcription factor [Picrorhiza kurrooa]	2e-57
isotig05130	725	259	74	3.54173e-24	2.65377e-22	761.446	224.254	0.294511	emb|CAD30595.1| MYB118 protein [Gossypium hirsutum]	1e-19
isotig08232	584	93	6	7.54496e-21	5.22599e-19	339.428	22.5728	0.0665024	gb|ACI90292.1| WRKY transcription factor [Picrorhiza kurrooa]	8e-169
isotig08127	585	58	0	8.42961e-18	5.28511e-16	211.324	0	0	gb|ABP57085.1| Myb transcription factor [Solenostemon scutellarioides] gb|ABP57086.1| Myb transcription factor [Solenostemon scutellarioides]	2e-77
isotig04884	741	90	9	1.14226e-17	7.11986e-16	258.882	26.6852	0.103079	ref|XP_002282584.2| PREDICTED: transcription factor bHLH3-like [Vitis vinifera]	9e-17
isotig00082	2263	73	7	8.69279e-15	4.06968e-13	68.7568	6.7961	0.0988427	ref|XP_002523718.1| zinc finger protein. putative [Ricinus communis] gb|EEF38658.1| zinc finger protein. putative [Ricinus communis]	1e-09
isotig00299	1766	46	1	6.95914e-13	2.81788e-11	55.5193	1.2441	0.0224084	gb|ADL36575.1| ARF domain class transcription factor [Malus x domestica]	6e-14
isotig01592	1142	42	3	8.44972e-10	2.59931e-08	78.3899	5.77167	0.0736277	gi|255568946|ref|XP_002525443.1|transcription factor, putative [Ricinus communis]	3e-15
isotig05513	701	49	7	8.11593e-09	2.25932e-07	148.989	21.9395	0.147255	gi|255554128|ref|XP_002518104.1|transcription factor, putative [Ricinus communis]	8e-34
isotig03586	853	27	0	1.13543e-08	3.10822e-07	67.4671	0	0	ref|XP_003555692.1| PREDICTED: ethylene-responsive transcription factor 5-like [Glycine max]	3e-14
isotig01540	1155	40	4	1.63238e-08	4.39729e-07	73.8168	7.60894	0.103079	gb|AEO31523.1| WRKY transcription factor 5 [Dimocarpus longan]	3e-32
isotig01220	1237	33	2	3.14593e-08	8.15588e-07	56.8619	3.55228	0.062472	ref|XP_002510553.1| zinc finger protein. putative [Ricinus communis] gb|EEF52740.1| zinc finger protein. putative [Ricinus communis]	5e-21
isotig04649	755	36	3	3.25247e-08	8.41171e-07	101.633	8.73013	0.085899	gi|302399081|gb|ADL36835.1|TCP domain class transcription factor [Malus x domestica]	8e-89
isotig10320	512	33	3	1.96996e-07	4.58459e-06	137.379	12.8735	0.093708	gb|AAF06696.1|AF031487_1 bZIP transcription factor [Nicotiana tabacum]	1e-101
isotig03117	903	35	4	3.01331e-07	6.87552e-06	82.6147	9.73237	0.117804	ref|XP_002521976.1| transcription factor. putative [Ricinus communis] gb|EEF40380.1| transcription factor. putative [Ricinus communis]	7e-64
isotig09637	534	22	0	3.37006e-07	7.6379e-06	87.813	0	0	ref|XP_002512616.1| interferon-induced GTP-binding protein mx. putative [Ricinus communis] gb|EEF50068.1| interferon-induced GTP-binding protein mx. putative [Ricinus communis]	4e-157
isotig03759	834	20	0	1.30806e-06	2.6899e-05	51.1141	0	0	ref|NP_001242250.1| transcription factor bHLH48-like [Glycine max] gb|ACU52707.1| bHLH transcription factor PTF1 [Glycine max]	1e-48
isotig24664	401	21	1	7.85664e-06	0.000143403	111.623	5.47901	0.0490851	ref|XP_002265893.2| PREDICTED: myb-related protein 305 [Vitis vinifera]	5e-12
isotig04336	767	17	0	1.00026e-05	0.000179558	47.2423	0	0	dbj|BAA86386.1| transcription factor [Nicotiana tabacum]	1e-22
isotig07028	630	20	1	1.48345e-05	0.000256876	67.6654	3.48743	0.0515394	ref|XP_002267100.2| PREDICTED: zinc finger CCCH domain-containing protein 44-like [Vitis vinifera]	3e-15
isotig14589	346	15	0	3.88245e-05	0.000624101	92.4043	0	0	dbj|BAA75513.1| MYC-RP [Perilla frutescens]	1e-95
isotig02153	1035	23	3	6.77394e-05	0.00103249	47.3658	6.36836	0.134451	ref|NP_001149464.1| zinc finger. C3HC4 type family protein [Zea mays] gb|ACG35532.1| zinc finger. C3HC4 type family protein [Zea mays]	7e-29
isotig08963	559	13	0	0.000150694	0.00211311	49.5688	0	0	ref|XP_003634336.1| PREDICTED: bZIP transcription factor 60-like [Vitis vinifera]	7e-38
isotig03384	870	16	1	0.000184673	0.00254999	39.1993	2.52538	0.0644242	gb|ABZ89178.1| hypothetical protein 46C02.4 [Coffea canephora] gb|ADZ55296.1| putative c-myc binding protein [Coffea arabica]	3e-42
isotig10849	498	12	0	0.000296887	0.00386719	51.3605	0	0	ref|XP_002276962.1| PREDICTED: transcription repressor MYB4 [Vitis vinifera] emb|CBI18002.3| unnamed protein product [Vitis vinifera]	5e-55
isotig29556	473	12	0	0.000296887	0.00388375	54.0751	0	0	gb|ABI16006.1| Dof5 [Glycine max]	4e-24
isotig12560	450	11	0	0.000584907	0.00719787	52.1024	0	0	gb|ADL36837.1| TCP domain class transcription factor [Malus x domestica]	6e-158
isotig11483	482	14	1	0.000641462	0.00767302	61.9096	4.55826	0.0736277	ref|XP_002269152.1| PREDICTED: zinc finger CCCH domain-containing protein 37 [Vitis vinifera] emb|CBI24121.3| unnamed protein product [Vitis vinifera]	2e-137
isotig27532	462	10	0	0.00115234	0.0127103	46.1355	0	0	ref|XP_003529454.1| PREDICTED: transcription factor Pur-alpha 1 isoform 1 [Glycine max]	5e-47
isotig04240	791	10	0	0.00115234	0.0127916	26.9464	0	0	gb|ACI90292.1| WRKY transcription factor [Picrorhiza kurrooa]	6e-17
isotig10586	506	10	0	0.00115234	0.0128584	42.1237	0	0	ref|XP_002283284.1| PREDICTED: transcription factor bHLH47-like isoform 1 [Vitis vinifera] ref|XP_002283289.1| PREDICTED: transcription factor bHLH47-like isoform 2 [Vitis vinifera]	1e-57
isotig11470	482	10	0	0.00115234	0.0130261	44.2212	0	0	ref|XP_002334777.1| GRAS family transcription factor [Populus trichocarpa] gb|EEF11783.1| GRAS family transcription factor [Populus trichocarpa]	7e-129
isotig08981	555	13	1	0.00118956	0.0130423	49.9261	3.95871	0.0792914	ref|XP_002285526.1| PREDICTED: transmembrane 9 superfamily member 4 isoform 1 [Vitis vinifera] emb|CBI21143.3| unnamed protein product [Vitis vinifera]	0.0
isotig02899	929	27	8	0.00162588	0.0174473	61.9477	18.92	0.305419	gb|AAT40484.1| putative Myb-like DNA-binding protein [Solanum demissum]	9e-31
isotig30025	300	9	0	0.00227027	0.0231572	63.9438	0	0	ref|XP_002526200.1| transcription factor hy5. putative [Ricinus communis] gb|EEF36179.1| transcription factor hy5. putative [Ricinus communis]	2e-29
isotig00345	1698	32	12	0.00341261	0.0324413	40.1689	15.5271	0.386545	gi|729774|sp|P41152.1|HSF30_SOLPERecName: Full=Heat shock factor protein HSF30; AltName: Full=Heat shock transcription factor 30; Short=HSTF 30; AltName: Full=Heat stress transcription factor	4e-44
isotig08718	566	8	0	0.00447273	0.0406283	30.1266	0	0	ref|XP_002284113.1| PREDICTED: transcription factor bHLH63-like [Vitis vinifera]	1e-104
isotig11775	474	8	0	0.00447273	0.0409063	35.974	0	0	ref|XP_002284237.1| PREDICTED: transcriptional activator Myb [Vitis vinifera]	9e-58
isotig13797	397	8	0	0.00447273	0.0414023	42.9513	0	0	gb|ADT82685.1| WRKY1 [Catharanthus roseus]	4e-27
isotig08459	575	8	0	0.00447273	0.0414441	29.6551	0	0	ref|XP_002523543.1| zinc finger protein. putative [Ricinus communis] gb|EEF38882.1| zinc finger protein. putative [Ricinus communis]	1e-115
isotig08485	572	8	0	0.00447273	0.0416185	29.8106	0	0	ref|XP_002273502.1| PREDICTED: GATA transcription factor 9-like [Vitis vinifera]	9e-104

## Sheet: Sheet2
iso<->gen|ye	Length	Ye	Gen	P-Value	FDR	leaf_RPKM	root_RPKM	fold change root/leaf	NR_des	NR_evalue
isotig00266	1803	478	1	4.09537e-139	9.69273e-137	565.079	1.21857	0.00215646	ref|NP_001234854.1| heat stress transcription factor A3 [Solanum lycopersicum] gb|ACY71071.1| heat stress transcription factor A3 [Solanum lycopersicum]	1e-13
isotig00288	1776	504	123	2.31269e-53	2.97859e-51	604.874	152.163	0.251561	gi|209867508|gb|ACI90292.1|WRKY transcription factor [Picrorhiza kurrooa]	5e-38
isotig00346	1699	146	2	2.77562e-40	2.89944e-38	183.163	2.58632	0.0141204	ref|XP_002863715.1| zinc finger family protein [Arabidopsis lyrata subsp. lyrata] gb|EFH39974.1| zinc finger family protein [Arabidopsis lyrata subsp. lyrata]	3e-35
isotig07798	596	813	373	0.00000000000000000000000000000000002360654399420432295081225451610882316004671516544346982638526354721455557505803887262882980511509133952792594063823263273733057989097044998893265258537808108121079678723929284473852210534521798743543531633684057265247791453733900734125528162177	2.28371e-33	2907.51	1375.02	0.47292	gi|269838650|gb|ACZ48688.1|transcription factor PAP1 [Salvia miltiorrhiza]	2e-55
isotig12955	435	101	0	1.83025e-30	1.59715e-28	494.891	0	0	gb|ACI90293.2| double WRKY type transcription factor [Picrorhiza kurrooa]	2e-57
isotig05130	725	259	74	3.54173e-24	2.65377e-22	761.446	224.254	0.294511	emb|CAD30595.1| MYB118 protein [Gossypium hirsutum]	1e-19
isotig08232	584	93	6	7.54496e-21	5.22599e-19	339.428	22.5728	0.0665024	gb|ACI90292.1| WRKY transcription factor [Picrorhiza kurrooa]	8e-169
isotig08127	585	58	0	8.42961e-18	5.28511e-16	211.324	0	0	gb|ABP57085.1| Myb transcription factor [Solenostemon scutellarioides] gb|ABP57086.1| Myb transcription factor [Solenostemon scutellarioides]	2e-77
isotig04884	741	90	9	1.14226e-17	7.11986e-16	258.882	26.6852	0.103079	ref|XP_002282584.2| PREDICTED: transcription factor bHLH3-like [Vitis vinifera]	9e-17
isotig00082	2263	73	7	8.69279e-15	4.06968e-13	68.7568	6.7961	0.0988427	ref|XP_002523718.1| zinc finger protein. putative [Ricinus communis] gb|EEF38658.1| zinc finger protein. putative [Ricinus communis]	1e-09
isotig00299	1766	46	1	6.95914e-13	2.81788e-11	55.5193	1.2441	0.0224084	gb|ADL36575.1| ARF domain class transcription factor [Malus x domestica]	6e-14
isotig01592	1142	42	3	8.44972e-10	2.59931e-08	78.3899	5.77167	0.0736277	gi|255568946|ref|XP_002525443.1|transcription factor, putative [Ricinus communis]	3e-15
isotig05513	701	49	7	8.11593e-09	2.25932e-07	148.989	21.9395	0.147255	gi|255554128|ref|XP_002518104.1|transcription factor, putative [Ricinus communis]	8e-34
isotig03586	853	27	0	1.13543e-08	3.10822e-07	67.4671	0	0	ref|XP_003555692.1| PREDICTED: ethylene-responsive transcription factor 5-like [Glycine max]	3e-14
isotig01540	1155	40	4	1.63238e-08	4.39729e-07	73.8168	7.60894	0.103079	gb|AEO31523.1| WRKY transcription factor 5 [Dimocarpus longan]	3e-32
isotig01220	1237	33	2	3.14593e-08	8.15588e-07	56.8619	3.55228	0.062472	ref|XP_002510553.1| zinc finger protein. putative [Ricinus communis] gb|EEF52740.1| zinc finger protein. putative [Ricinus communis]	5e-21
isotig04649	755	36	3	3.25247e-08	8.41171e-07	101.633	8.73013	0.085899	gi|302399081|gb|ADL36835.1|TCP domain class transcription factor [Malus x domestica]	8e-89
isotig10320	512	33	3	1.96996e-07	4.58459e-06	137.379	12.8735	0.093708	gb|AAF06696.1|AF031487_1 bZIP transcription factor [Nicotiana tabacum]	1e-101
isotig03117	903	35	4	3.01331e-07	6.87552e-06	82.6147	9.73237	0.117804	ref|XP_002521976.1| transcription factor. putative [Ricinus communis] gb|EEF40380.1| transcription factor. putative [Ricinus communis]	7e-64
isotig09637	534	22	0	3.37006e-07	7.6379e-06	87.813	0	0	ref|XP_002512616.1| interferon-induced GTP-binding protein mx. putative [Ricinus communis] gb|EEF50068.1| interferon-induced GTP-binding protein mx. putative [Ricinus communis]	4e-157
isotig03759	834	20	0	1.30806e-06	2.6899e-05	51.1141	0	0	ref|NP_001242250.1| transcription factor bHLH48-like [Glycine max] gb|ACU52707.1| bHLH transcription factor PTF1 [Glycine max]	1e-48
isotig24664	401	21	1	7.85664e-06	0.000143403	111.623	5.47901	0.0490851	ref|XP_002265893.2| PREDICTED: myb-related protein 305 [Vitis vinifera]	5e-12
isotig04336	767	17	0	1.00026e-05	0.000179558	47.2423	0	0	dbj|BAA86386.1| transcription factor [Nicotiana tabacum]	1e-22
isotig07028	630	20	1	1.48345e-05	0.000256876	67.6654	3.48743	0.0515394	ref|XP_002267100.2| PREDICTED: zinc finger CCCH domain-containing protein 44-like [Vitis vinifera]	3e-15
isotig14589	346	15	0	3.88245e-05	0.000624101	92.4043	0	0	dbj|BAA75513.1| MYC-RP [Perilla frutescens]	1e-95
isotig02153	1035	23	3	6.77394e-05	0.00103249	47.3658	6.36836	0.134451	ref|NP_001149464.1| zinc finger. C3HC4 type family protein [Zea mays] gb|ACG35532.1| zinc finger. C3HC4 type family protein [Zea mays]	7e-29
isotig08963	559	13	0	0.000150694	0.00211311	49.5688	0	0	ref|XP_003634336.1| PREDICTED: bZIP transcription factor 60-like [Vitis vinifera]	7e-38
isotig03384	870	16	1	0.000184673	0.00254999	39.1993	2.52538	0.0644242	gb|ABZ89178.1| hypothetical protein 46C02.4 [Coffea canephora] gb|ADZ55296.1| putative c-myc binding protein [Coffea arabica]	3e-42
isotig10849	498	12	0	0.000296887	0.00386719	51.3605	0	0	ref|XP_002276962.1| PREDICTED: transcription repressor MYB4 [Vitis vinifera] emb|CBI18002.3| unnamed protein product [Vitis vinifera]	5e-55
isotig29556	473	12	0	0.000296887	0.00388375	54.0751	0	0	gb|ABI16006.1| Dof5 [Glycine max]	4e-24
isotig12560	450	11	0	0.000584907	0.00719787	52.1024	0	0	gb|ADL36837.1| TCP domain class transcription factor [Malus x domestica]	6e-158
isotig11483	482	14	1	0.000641462	0.00767302	61.9096	4.55826	0.0736277	ref|XP_002269152.1| PREDICTED: zinc finger CCCH domain-containing protein 37 [Vitis vinifera] emb|CBI24121.3| unnamed protein product [Vitis vinifera]	2e-137
isotig27532	462	10	0	0.00115234	0.0127103	46.1355	0	0	ref|XP_003529454.1| PREDICTED: transcription factor Pur-alpha 1 isoform 1 [Glycine max]	5e-47
isotig04240	791	10	0	0.00115234	0.0127916	26.9464	0	0	gb|ACI90292.1| WRKY transcription factor [Picrorhiza kurrooa]	6e-17
isotig10586	506	10	0	0.00115234	0.0128584	42.1237	0	0	ref|XP_002283284.1| PREDICTED: transcription factor bHLH47-like isoform 1 [Vitis vinifera] ref|XP_002283289.1| PREDICTED: transcription factor bHLH47-like isoform 2 [Vitis vinifera]	1e-57
isotig11470	482	10	0	0.00115234	0.0130261	44.2212	0	0	ref|XP_002334777.1| GRAS family transcription factor [Populus trichocarpa] gb|EEF11783.1| GRAS family transcription factor [Populus trichocarpa]	7e-129
isotig08981	555	13	1	0.00118956	0.0130423	49.9261	3.95871	0.0792914	ref|XP_002285526.1| PREDICTED: transmembrane 9 superfamily member 4 isoform 1 [Vitis vinifera] emb|CBI21143.3| unnamed protein product [Vitis vinifera]	0.0
isotig02899	929	27	8	0.00162588	0.0174473	61.9477	18.92	0.305419	gb|AAT40484.1| putative Myb-like DNA-binding protein [Solanum demissum]	9e-31
isotig30025	300	9	0	0.00227027	0.0231572	63.9438	0	0	ref|XP_002526200.1| transcription factor hy5. putative [Ricinus communis] gb|EEF36179.1| transcription factor hy5. putative [Ricinus communis]	2e-29
isotig00345	1698	32	12	0.00341261	0.0324413	40.1689	15.5271	0.386545	gi|729774|sp|P41152.1|HSF30_SOLPERecName: Full=Heat shock factor protein HSF30; AltName: Full=Heat shock transcription factor 30; Short=HSTF 30; AltName: Full=Heat stress transcription factor	4e-44
isotig08718	566	8	0	0.00447273	0.0406283	30.1266	0	0	ref|XP_002284113.1| PREDICTED: transcription factor bHLH63-like [Vitis vinifera]	1e-104
isotig11775	474	8	0	0.00447273	0.0409063	35.974	0	0	ref|XP_002284237.1| PREDICTED: transcriptional activator Myb [Vitis vinifera]	9e-58
isotig13797	397	8	0	0.00447273	0.0414023	42.9513	0	0	gb|ADT82685.1| WRKY1 [Catharanthus roseus]	4e-27
isotig08459	575	8	0	0.00447273	0.0414441	29.6551	0	0	ref|XP_002523543.1| zinc finger protein. putative [Ricinus communis] gb|EEF38882.1| zinc finger protein. putative [Ricinus communis]	1e-115
isotig08485	572	8	0	0.00447273	0.0416185	29.8106	0	0	ref|XP_002273502.1| PREDICTED: GATA transcription factor 9-like [Vitis vinifera]	9e-104
