# Supplementary material for: Transcriptome Analysis of Medicinal Plant Salvia miltiorrhiza and Identification of Genes Related to Tanshinone Biosynthesis
Source: PLoS One. 2013 Nov 19;8(11):e80464. doi: 10.1371/journal.pone.0080464 (PMC3834075; doi:10.1371/journal.pone.0080464)
Supplement: Table S6 — List of oligonucleotide primer sequences. All primers used for full-length cDNA cloning and qRT-PCR analyses of P450s in present study are listed. (XLSX) [file pone.0080464.s007.xlsx]

## Sheet: Sheet1
Table S6: List of oligonucleotide primer sequences
Primers used for full-length cDNA cloning
06948-5GSP1	TGCTCGTCTCCGAACCCCCG
06948-5GSP2	CCTTTCTGGATTGGATTCTG
06948-3GSP1	CGCCCCCAAGAAGGATGACT
06948-3GSP2	CTCAAGACCGATCACCTCCT
03639-5GSP1	GATCAAGTGTGCTCCATGTT
03639-5GSP2	GCCATTTTAGCTTCCAACAT
09263-5GSP1	CAAACGGGAAGAACACACCT
09263-5GSP2	CTGGATGGTGACGACTGTGG
01290-5GSP1	CAAGTGTGTGCTCTTCCATA
01290-5GSP2	GATGCACCAAGCTTTAATCC
05973-5GSP1	ACACGGCCGGATCCCGGACC
05973-5GSP2	CCGTGCTGGCCTTGTGGGGG
00853-5GSP1	GAAGGGCTCGGAGAACTTCT
00853-5GSP2	TTCCTTGTTGCCGTCCCAGC
05120-5GSP1	TGTAGCCAGCATAGCTAAAT
05120-5GSP2	CTTCCCAATCCAACGGCATT
04821-5GSP1	ATAGTCTTCTTTCACAGGGG
04821-5GSP2	GGCGAGTGAACATAGTCCGA
05166-5GSP1	TTGGGGATGAGATAGCCGTT
05166-5GSP2	ACGGCAGCTTCGGCATCGCC
06040-5GSP1	AACGGAAACAACCATATCGA
06040-5GSP2	CTCCATTGTTAGTTGACGGG
06719-5GSP1	CTTCCATATGCTGGGATCTC
06719-5GSP2	GTATCTTTGGGGATTATGTA
06719-3GSP1	CTTCGACTGGGAGCTTGAAA
06719-3GSP2	AAGCTATTCCCGTCAAGGTT
06916-5GSP1	AGTCGAAGTCTGCTCCGAGA
06916-5GSP2	ATCCCTCTGCATCCCCCAGT
5GSP1: outer primer of 5' RACE; 5GSP2: inner primer of 5' RACE; 3GSP1: outer primer of 3' RACE; 3GSP2: inner primer of 3' RACE.
Primers used for qRT-PCR analysis of P450s
06948-F	CAAGCTCAAGACCGATCACC
06948-R	CGTCCACCACCTTCTCATCC
09109-F	GGATTTCGCCTTCTTGCCCT
09109-R	ACATTCCGCTCTTGGTGTGG
03639-F	CTAAAATGGCGATGGCTATG
03639-R	TTGGTAAGGATCAAGTGTGC
09263-F	GTGTTCTTCCCGTTTGGGTG
09263-R	CTGGATGGTGACGACTGTGG
01290-F	TAATAGACAAACAAGGTCAG
01290-R	CAAGTGTGTGCTCTTCCATA
05973-F	ACGCCGCTGATGCTCCCCCA
05973-R	AGAGGGTCCTTCCACACGGC
00853-F	ATGGACCACATCGCGCAGCG
00853-R	TGGAGATGAGCCCCGACGCC
07498-F	AACGTGTGGGCGATCCACAG
07498-R	TGAATACATGAACATCCTCT
05120-F	CAAAAAAGGAAGGAATGCCG
05120-R	GCCCTTGGGGATGGTGTAGC
04821-F	ATAACGTTCTCAATGATTCT
04821-R	TAGTCTTCTTTCACAGGGGC
12661-F	TGTAGCTCTACACCACAGCC
12661-R	ACAAGTTCGAGTCCCCATCC
00944-F	CGACTGAAGAAGAGGGTTTT
00944-R	CGTTGTCCTTGGTGAGAGAA
05166-F	ACTGGAAGATGACTCCACGG
05166-R	TGCAAGAGAAATCGGAAAAT
06040-F	TAGAAAGAAACCGCTCATCA
06040-R	AAACAACGGAAACAACCATA
01966-F	AGATTCCACCCGCCAACGCC
01966-R	TCTCTTCCCAGTGCCCACGC
08939-F	TTATTACTCTGCAGCCTCAA
08939-R	AAGTCCAAATCACCACACCT
00280-F	GAGCGGAGGGCGTCGACAGC
00280-R	AAGAGAGGATGCTGGGGAAG
06719-F	AGGCAGAGATGAAGAGTGTG
06719-R	ACGTGGGGGGCTAGTAGAGG
09616-F	GGGAGGCGCTGAGGCTGCAC
09616-R	CCTTGGAGCAGTCCTCGAAT
00890-F	AAAAGTGAGGTATTGAGTGC
00890-R	TCATCATCAGATGTTGGAAG
